# Supplementary material for: Extensive Variation in Drought-Induced Gene Expression Changes Between Loblolly Pine Genotypes
Source: Front Genet. 2021 May 31;12:661440. doi: 10.3389/fgene.2021.661440 (PMC8203665; doi:10.3389/fgene.2021.661440)
Supplement: Supplementary file 1 [file Data_Sheet_1.xlsx]

## Sheet: Table S1
Table S1. Water pontential average of each block for ramets of clone 2 and clone 5.
Block	Clone	Tissue	Treatment	Ψ (MPa)
1	2	Leaves	High ("C")	0.4
2	2	Leaves	High ("C")	0.4
6	2	Leaves	High ("C")	0.35
8	2	Leaves	High ("C")	0.35
10	2	Leaves	High ("C")	0.3
2	2	Leaves	Low ("D")	1.5
6	2	Leaves	Low ("D")	0.95
8	2	Leaves	Low ("D")	0.95
1	5	Leaves	High ("C")	0.35
2	5	Leaves	High ("C")	0.25
6	5	Leaves	High ("C")	0.4
8	5	Leaves	High ("C")	0.4
10	5	Leaves	High ("C")	0.35
1	5	Leaves	Low ("D")	0.8
6	5	Leaves	Low ("D")	0.8
8	5	Leaves	Low ("D")	0.7

## Sheet: Table S2
Table S2. Summary of sequenced libraries and reads.
Library	condition	tissue	clone	block	Lane	Raw reads1	Pre-filtering reads2	Final read count
F1	D	R	two	B6	L004	21878837	20323233	19830943
F5	D	R	two	B2	L004	20672568	18781354	18184915
K2	D	R	five	B6	L004	23153759	20919140	19753854
K5	C	R	five	B8	L004	24035653	21742618	21051181
K6	C	R	two	B8	L004	21622620	19219430	19105192
L1	D	R	five	B1	L004	21209738	19008531	16777438
M4	C	R	two	B6	L004	22447606	20534787	20097562
P3sig	D	R	five	B1	L004	20628215	18609002	18264791
P4	D	R	two	B8	L004	38046108	34003550	33532468
R32	C	R	five	B6	L004	24437802	21826786	21405915
R41	C	R	two	B2	L004	19507768	18277565	18056361
Uct	D	R	five	B8	L004	73861258	66666345	65509916
N14	D	N	five	B8	L004	18543593	16341046	16018936
N24	D	N	five	B6	L004	21891181	19934755	17476225
N26	C	N	five	B6	L004	26622075	24374980	24013427
N33	D	N	five	B1	L004	18851536	17533812	16910418
N35	C	N	two	B2	L004	18699110	17145106	16800679
N36	C	N	two	B8	L004	20864907	18253262	17855732
N37	D	N	two	B8	L004	19407345	17440174	16745666
N42	D	N	five	B1	L004	21029717	19466708	18827428
N55	D	N	two	B6	L004	31325985	28603593	27721313
N8	D	N	two	B2	L004	19594358	17898158	17432364
N9	C	N	five	B8	L004	19927457	17711354	16985962
1Pre-filtering form the Sequencing Center
2After SortMeRNA and Trimmomatic

## Sheet: Table S3
Table S3. Number of transcripts per type of libraries.
Clone/Tissue	Number of libraries	StringTie Results	Transdecoder Raw Results	Transdecoder Unique ORFs
All libraries	23	99756	60090	54826
Clone 2	11	82467	50949	47062
Clone 5	12	86377	53528	49248
Root	12	88027	53752	49187
Needle	11	72748	44973	41787
Clone 2 root	6	73061	45462	42230
Clone 5 root	6	74449	46602	43036
Clone 2 needle	5	58820	37108	34860
Clone 5 needle	6	64292	40647	38055

## Sheet: Table S4
Table S4. Genetic distance between clones 2 and 5 and the reference genome.
Library	condition	tissue	clone	block	Illumina Lane	#SNPs in .vcf file	#Candidate SNPs	# PASS	QUAL>=100	#PASS+ QUAL>=100	# SPNs Shared btn two lanes	#bp mapped to ref genome	shared #bp map to ref genome	genetic distance	genetic distance (#SNPs/bps mapped)	Average Genetic distance
K2_S19_L004	D	R	five	B6	L004	46405	46357	44829	46241	44829	38001	20418642	18544202	0.00204921	0.00219549
K2_S19_L005	D	R	five	B6	L005	46299	46251	44669	46138	44669		20427118			0.00218675
K5_S24_L004	C	R	five	B8	L004	51382	51334	49754	51215	49754	41623	22311248	20135651	0.00206713	0.00223
K5_S24_L005	C	R	five	B8	L005	51743	51695	50087	51572	50086		22348290			0.00224116
L1_ct_S14_L004	D	R	five	B1	L004	44221	44173	43017	44089	43017	35626	20764695	18560705	0.00191943	0.00207164
L1_ct_S14_L005	D	R	five	B1	L005	44263	44215	43034	44144	43034		20798131			0.00206913
P3sig_S13_L004	D	R	five	B1	L004	46777	46729	45300	46634	45299	38225	21061959	19077911	0.00200363	0.00215075
P3sig_S13_L005	D	R	five	B1	L005	47023	46975	45628	46900	45628		21105581			0.00216189
R32_S20_L004	C	R	five	B6	L004	46846	46798	45447	46697	45447	37635	21114508	18935962	0.00198749	0.00215241
R32_S20_L005	C	R	five	B6	L005	46787	46739	45370	46649	45370		21106275			0.0021496
Uct_S23_L004	D	R	five	B8	L004	113231	113183	107400	112788	107399	94089	37370035	34662104	0.00271446	0.00287393
Uct_S23_L005	D	R	five	B8	L005	113596	113548	107766	113149	107764		37409833			0.00288063
Clone five root average genetic distance												286236315				0.212356
F1_S17_L004	D	R	two	B6	L004	45515	45467	43907	45393	43907	37004	20252300	18315685	0.00202034	0.002168
F1_S17_L005	D	R	two	B6	L005	45512	45464	43891	45389	43891		20238797			0.00216866
F5_S15_L004	D	R	two	B2	L004	42889	42841	41489	42757	41489	34908	19186563	17395582	0.00200672	0.0021624
F5_S15_L005	D	R	two	B2	L005	42799	42751	41342	42692	41342		19206215			0.00215253
K6_S22_L004	C	R	two	B8	L004	46096	46048	44745	45966	44745	37024	21072652	18887931	0.00196019	0.00212337
K6_S22_L005	C	R	two	B8	L005	46258	46210	44934	46117	44933		21083426			0.0021312
M4_S18_L004	C	R	two	B6	L004	48885	48837	47359	48755	47357	39740	21787341	19712796	0.00201595	0.0021736
M4_S18_L005	C	R	two	B6	L005	49224	49176	47646	49086	47645		21809425			0.00218461
P4_S21_L004	D	R	two	B8	L004	68831	68783	65905	68590	65905	57028	26028671	24019743	0.00237421	0.00253202
P4_S21_L005	D	R	two	B8	L005	69209	69161	66221	68953	66221		26081790			0.00253897
R41_S16_L004	C	R	two	B2	L004	46368	46320	44984	46244	44984	37640	21515286	19456842	0.00193454	0.00209079
R41_S16_L005	C	R	two	B2	L005	46470	46422	45084	46351	45084		21491737			0.00209774
Clone two root average genetic distance																0.205199

## Sheet: Table S5
Table S5. Transcripts and primers used in the RT-qPCR experiments in root and needle samples.
TranscriptID	Forward Primer	Reverse Primer
Positive Control
MSTRG.54850.1 elongation factor 1-alpha	GGTTATGCCCCTGTGTTGGATTGC	ACGCCTGTCAACCTTGGTCTGAATC
MSTRG.50877.1 ubiquitin-activating enzyme E1	TGGAGCGTGTTGTTGAGTGTTTGG	TGCACCTCCACTTGTTGTTGCATTC
Root_Upregulated
MSTRG.10880.2	ACGCGGTAAAAGTCTGGTTGGAATC	GCGTCCTCCTCGTCACATTAGC
MSTRG.23888.1	GTGAGCACAAAAGTGGACCCAAACA	GGTGCCAACAGAGATAGCCACAGT
MSTRG.23923.1	TCAATTTCCGCGACGATACTGGGA	TCCTATAATGCCAGCACCCAAACGT
MSTRG.27840.2	GCGTCGTCCAGCATAGCAAAAGTG	CCCTGTCTGTCTACCGAACGATCAC
MSTRG.33819.2	GCAGAGCCTTTAACTAGCGTCCCA	GCCTCCTTGCCCGTCATCATTG
MSTRG.43154.2	ATCTCCCGGAGCGACACGTTT	TCCGCTAGATTGACGCATCGACA
MSTRG.45431.1	GCAGAGCGGAGTGGATGGAAAC	CCTTCACACCGCCACACCAAAAC
MSTRG.62700.1	GGAGAGAAAGCAGGGCGATCACA	AGATGAGCGTCCGGAGTCTGAGT
Root_Downregulated
MSTRG.10296.1	TCACGCCATAGGTTCAGTCATCCAC	CCCCTTGTTACGATGGCTGTCTGT
MSTRG.36122.1	ACTGGGGAGGGACATTCGAAATCAG	CCACTTGAACGCTTTGGGGCTAAAC
MSTRG.48615.6	CGTGCTGCCCATATTGCGTTAGATG	CCTGACCTGCAAACGCTCGTAAC
MSTRG.51484.2	CACCTGGCCACCGATATGCAAAC	CCCTGTGACTTTTGCCCAGTTGTTG
Needle_Upregulated
MSTRG.13546.2	GAAGTCCAGGTGTCAATCCCAATGC	TGAGATCTTCAGGTGGGCTCATTCC
MSTRG.70299.4	GATGTAGACCCACCGATGAGTTGCT	ACTGCCTCATACTGGTCCCAAAGC
MSTRG.47430.1	AGTTACTCACGTCGTTAGGCAAAGC	CCATGCATATCCGCCAACAAAACC
MSTRG.45787.1	TTGAGGTCGTGGGAATCGGATTAGG	GGTGCGAAGTTCTTCCGTTCTGATG
MSTRG.14862.1	TCACCCAAGAAAGAGGACTGTGGAAG	ACCATTTCCCCTGCCTTTCTTTGC
MSTRG.51300.4	TGTTGTCTGTGATGGGACCTGGTATC	GCAACCCCATTCCAATCAGCACTTG
MSTRG.59056.2	AGCTGCTGAATTCAAGTCCCTTCAAG	CTGCTTGCCTGACTTCCATCACATC
Needle_Downregulated
MSTRG.64441.5	TGCCGATCAGACAGAGGGAGAG	TCTTGCAGAATTCTCTCCCCAGGA
MSTRG.29293.1	GGAGCAGCGATCCGTAATAATTCTGAC	TGGACATAAACCGCCTGTGTTGC
MSTRG.15520.1	TGGGAGACTAGATGAAGCGCACAAC	TTGCCAGCCGTTCTCCCAGATC

## Sheet: Table S6
Table S6. Comparison of DRTs in analysis where the library L1 was removed or included as a drought library.
	DRTs - No L1	DRTs - L1 as drought	Shared DRTs
root	1138	869	814
root_up	454	362	332
root_down	684	507	482
root_clone5	2926	2372	1924
r5u	1622	1391	1099
r5d	1304	981	825

## Sheet: Table S7
Table S7. DESeq2 expression change quantification in root.
Transcript ID	baseMean	log2FoldChange	lfcSE	stat	pvalue	padj
MSTRG.100.1	0.337718	-0.6439	0.914331	0	1	NA
MSTRG.1000.1	249.446	-0.201988	0.282496	0	1	1
MSTRG.10000.3	3.64852	1.4719	0.74666	0.632017	0.527376	NA
MSTRG.10001.1	2171.05	1.29685	0.290427	1.02212	0.306724	1
MSTRG.10003.1	187.511	-0.511809	0.538108	0	1	1
MSTRG.10003.2	36.8534	0.779813	0.754096	0	1	1
MSTRG.10005.1	17.5434	0.124444	0.44812	0	1	1
MSTRG.10006.1	568.222	0.401011	0.239356	0	1	1
MSTRG.1001.1	24.0166	1.91991	0.918067	1.002	0.316342	1
MSTRG.10012.1	153.215	0.633	0.236564	0	1	1
MSTRG.10017.1	1686.46	-0.0633109	0.103501	0	1	1
MSTRG.10019.1	1163.3	0.317157	0.221128	0	1	1
MSTRG.10019.2	240.148	0.274675	0.757957	0	1	1
MSTRG.10020.1	188.067	-1.21582	0.369942	-0.583391	0.55963	1
MSTRG.10022.2	72.0066	-0.000672647	0.916232	0	1	1
MSTRG.10025.1	5.78795	-1.69994	1.00152	-0.698881	0.484626	1
MSTRG.1003.1	51.7776	0.223032	0.398058	0	1	1
MSTRG.10030.1	9.2453	-0.650777	0.756611	0	1	1
MSTRG.10032.1	372.547	0.582193	0.204981	0	1	1
MSTRG.10033.1	1089.09	0.353387	0.151902	0	1	1
MSTRG.10036.1	2665.36	0.367686	0.114433	0	1	1
MSTRG.10040.1	123.247	-0.133704	0.343487	0	1	1
MSTRG.10041.1	288.528	-0.557553	0.169959	0	1	1
MSTRG.10042.1	154.924	-0.261262	0.450143	0	1	1
MSTRG.10043.1	561.096	0.194509	0.125257	0	1	1
MSTRG.10043.2	190.649	0.239112	0.234543	0	1	1
MSTRG.10044.1	125.361	0.344721	0.502531	0	1	1
MSTRG.10047.1	112.514	-0.129358	0.330011	0	1	1
MSTRG.10048.1	1480.77	0.450579	0.126586	0	1	1
MSTRG.10050.1	39.9247	-0.121581	0.541274	0	1	1
MSTRG.10052.1	34.5461	-0.611571	0.632747	0	1	1
MSTRG.10053.1	1066.68	-0.356094	0.248341	0	1	1
MSTRG.10057.1	216.708	0.441636	0.284992	0	1	1
MSTRG.10058.1	6738.68	0.651449	0.357936	0	1	1
MSTRG.1006.1	84.0847	-1.81229	0.35021	-2.31945	0.0203709	0.532445
MSTRG.10062.1	71.7323	0.12629	0.329476	0	1	1
MSTRG.10064.1	92.5313	1.32705	0.787624	0.415232	0.677972	1
MSTRG.10067.1	507.089	-0.761632	0.106178	0	1	1
MSTRG.10068.1	356.199	-1.13417	0.350881	-0.382387	0.702174	1
MSTRG.10069.1	90.2915	0.130706	0.523063	0	1	1
MSTRG.1007.1	4.00157	-0.475682	0.964451	0	1	NA
MSTRG.10071.1	178.251	-0.440986	0.488336	0	1	1
MSTRG.10071.2	147.358	0.0325964	0.342368	0	1	1
MSTRG.10071.3	90.4043	-0.148853	0.971022	0	1	1
MSTRG.10072.1	2453.68	0.764378	0.184447	0	1	1
MSTRG.10072.2	233.074	1.1761	0.78826	0.223403	0.823222	1
MSTRG.10072.3	41.4669	0.589977	0.939261	0	1	1
MSTRG.10073.1	643.202	0.0980504	0.195434	0	1	1
MSTRG.10074.1	3206.86	-0.153939	0.167628	0	1	1
MSTRG.10076.1	18.246	0.909193	0.616123	0	1	1
MSTRG.10079.1	3093.58	-0.0533759	0.0649836	0	1	1
MSTRG.10080.1	90.6645	2.6245	0.883405	1.8389	0.0659292	1
MSTRG.10080.2	0.0580258	0.115098	0.914268	0	1	NA
MSTRG.10082.2	749.948	0.0824494	0.608604	0	1	1
MSTRG.10082.3	272.017	-0.226602	0.993953	0	1	1
MSTRG.10082.4	263.059	0.392674	0.999679	0	1	1
MSTRG.10083.1	2352.2	-0.183397	0.0981044	0	1	1
MSTRG.10084.1	11386.2	-0.874262	0.171768	0	1	1
MSTRG.10085.1	17.9034	-0.242048	0.988174	0	1	1
MSTRG.10085.2	18.7612	-1.26967	1.00271	-0.268938	0.787977	1
MSTRG.10087.1	93.4246	-0.551567	0.390345	0	1	1
MSTRG.10087.2	166.122	0.60615	0.346338	0	1	1
MSTRG.10087.3	17.4956	-0.0132484	0.939399	0	1	1
MSTRG.10088.1	235.688	-0.123464	0.238462	0	1	1
MSTRG.1009.1	111.847	-0.546831	0.234478	0	1	1
MSTRG.10090.1	61.2927	-1.9421	0.46966	-2.00591	0.0448655	0.914783
MSTRG.10093.1	81.2243	0.538118	0.676949	0	1	1
MSTRG.10094.1	1408.71	-3.13425	0.678398	-3.14601	0.00165514	0.0830963
MSTRG.10095.1	160.114	0.31195	0.181409	0	1	1
MSTRG.10099.1	48.3388	-2.66614	0.988677	-1.68522	0.0919452	1
MSTRG.101.1	1.21149	-0.36758	0.964338	0	1	NA
MSTRG.1010.1	7.89528	0.290414	0.756248	0	1	1
MSTRG.10102.1	6.71442	-1.17039	0.859542	-0.198237	0.84286	1
MSTRG.10103.1	48.0571	1.12106	0.995343	0.121627	0.903194	1
MSTRG.10104.1	39.7261	-0.511344	0.878428	0	1	1
MSTRG.10105.1	4693.35	-0.0939625	0.123886	0	1	1
MSTRG.10105.2	1620.14	-0.0828898	0.277349	0	1	1
MSTRG.10106.1	52.3753	-0.14025	0.268098	0	1	1
MSTRG.10107.1	176.581	0.413357	0.274362	0	1	1
MSTRG.10107.2	12.4949	-0.295681	0.982246	0	1	1
MSTRG.10110.1	258.01	-0.83834	0.346126	0	1	1
MSTRG.10113.1	10.2573	0.536482	1.00168	0	1	1
MSTRG.10117.1	183.311	0.0709262	0.251522	0	1	1
MSTRG.1012.1	23.7702	-0.402973	0.478065	0	1	1
MSTRG.10120.1	85.9166	0.563305	0.329918	0	1	1
MSTRG.10121.1	25.5868	1.05996	0.557978	0.107454	0.914429	1
MSTRG.10122.1	52.2839	0.245169	0.386669	0	1	1
MSTRG.10123.1	1155.68	0.617565	0.166738	0	1	1
MSTRG.10125.1	31412.9	0.0832081	0.11007	0	1	1
MSTRG.10126.1	205.2	0.702129	0.19489	0	1	1
MSTRG.10128.1	48.0285	-1.20118	0.699438	-0.287627	0.773632	1
MSTRG.10132.1	13.365	0.257456	0.41379	0	1	1
MSTRG.10133.1	40.4854	-0.713407	0.676724	0	1	1
MSTRG.10133.2	6.37714	-0.714735	0.820872	0	1	1
MSTRG.10133.3	7.6432	0.271111	0.93834	0	1	1
MSTRG.10134.1	844.223	0.237716	0.175091	0	1	1
MSTRG.10136.1	45.2724	-2.13474	0.594804	-1.90775	0.0564239	1
MSTRG.10138.1	420.846	-0.159563	0.380523	0	1	1
MSTRG.10139.1	28.5378	-0.362835	0.506937	0	1	1
MSTRG.1014.1	54.1514	1.13827	0.602384	0.229532	0.818456	1
MSTRG.10140.1	1736.31	0.117835	0.15136	0	1	1
MSTRG.10142.1	529.099	0.70757	0.309985	0	1	1
MSTRG.10142.2	47.5487	-0.011613	0.985096	0	1	1
MSTRG.10146.1	187.11	0.511763	0.164937	0	1	1
MSTRG.10147.1	51.9019	-0.632297	0.3773	0	1	1
MSTRG.10148.1	1116.43	-0.0993064	0.219902	0	1	1
MSTRG.10149.1	668.187	0.07183	0.163134	0	1	1
MSTRG.10149.2	80.2286	-0.283642	0.917979	0	1	1
MSTRG.10157.1	863.24	0.564593	0.233002	0	1	1
MSTRG.10159.1	3214.74	0.0990357	0.162186	0	1	1
MSTRG.10159.2	532.528	-0.629342	0.727477	0	1	1
MSTRG.10163.1	19.9784	-2.9957	0.748874	-2.66493	0.00770036	0.267476
MSTRG.10164.1	655.088	-0.256931	0.159368	0	1	1
MSTRG.10166.1	0.145064	0.26721	0.914633	0	1	NA
MSTRG.10167.1	1355.66	0.477325	0.372024	0	1	1
MSTRG.10168.1	30.2712	-0.910649	0.723364	0	1	1
MSTRG.10172.1	256.722	0.614419	0.243829	0	1	1
MSTRG.10174.1	510.673	-1.1882	0.610269	-0.308392	0.757784	1
MSTRG.10176.1	27.1533	-0.764924	0.75476	0	1	1
MSTRG.10177.1	32.7019	-0.641021	0.434137	0	1	1
MSTRG.10183.1	1514	-1.97759	0.52876	-1.84883	0.0644818	1
MSTRG.10186.1	18.4409	-1.45165	0.93851	-0.481237	0.630348	1
MSTRG.10187.1	11.3289	0.0232878	0.914313	0	1	1
MSTRG.1019.1	52.7338	-0.390542	0.300961	0	1	1
MSTRG.10190.1	4781.99	0.124317	0.112552	0	1	1
MSTRG.10191.1	109.739	-2.42793	0.35811	-3.98741	6.67987e-05	0.00636975
MSTRG.10192.1	31.8963	-1.28295	0.994481	-0.284522	0.77601	1
MSTRG.10193.1	655.834	-1.08416	0.384333	-0.218977	0.826668	1
MSTRG.10196.1	3230.03	-2.02106	0.301464	-3.387	0.000706605	0.0429598
MSTRG.10197.1	152.686	-1.28893	0.313919	-0.920397	0.357365	1
MSTRG.10198.1	647.481	-0.235758	0.169404	0	1	1
MSTRG.10199.1	875.618	0.318016	0.366177	0	1	1
MSTRG.10199.3	7.66921	1.16204	0.937108	0.172913	0.86272	1
MSTRG.102.1	19.5455	-0.898786	0.722152	0	1	1
MSTRG.1020.1	255.815	-0.673766	0.374456	0	1	1
MSTRG.10200.1	13.4751	-1.00079	0.823771	-0.000961699	0.999233	1
MSTRG.10202.1	69.4349	-0.505187	0.427016	0	1	1
MSTRG.10204.1	127.632	0.372434	0.124362	0	1	1
MSTRG.10206.1	2814.37	0.463477	0.0845986	0	1	1
MSTRG.10209.1	284.886	-0.165925	0.20008	0	1	1
MSTRG.10210.1	418.749	-0.313837	0.198112	0	1	1
MSTRG.10212.1	444.83	0.166433	0.120824	0	1	1
MSTRG.10213.1	154.612	-0.208765	0.228266	0	1	1
MSTRG.10214.1	156.919	0.58349	0.221772	0	1	1
MSTRG.10216.1	6.61765	0.199818	0.944724	0	1	1
MSTRG.10220.1	71.1954	0.0246397	0.501558	0	1	1
MSTRG.10222.1	47.9014	-1.66254	0.503804	-1.31508	0.188484	1
MSTRG.10223.1	176.495	-0.466616	0.367658	0	1	1
MSTRG.10225.1	217.016	0.427413	0.271579	0	1	1
MSTRG.10226.1	22.9996	2.77263	0.856379	2.06992	0.03846	0.835719
MSTRG.10228.1	1804.2	-0.865201	0.288901	0	1	1
MSTRG.1023.1	0.116052	0.225183	0.914544	0	1	NA
MSTRG.10230.1	25.9849	0.655121	0.464109	0	1	1
MSTRG.10236.1	89.6305	-1.33257	0.897742	-0.370451	0.711047	1
MSTRG.10242.1	2147.94	-1.0207	0.255195	-0.0811099	0.935355	1
MSTRG.10242.2	365.605	-1.30735	0.453715	-0.677415	0.498143	1
MSTRG.10243.1	60.73	-4.13703	0.677252	-4.63199	3.62161e-06	0.000587212
MSTRG.10243.2	7.04829	-1.66424	0.999843	-0.664342	0.506471	1
MSTRG.10244.1	62.922	-2.7978	0.689301	-2.60815	0.00910342	0.301193
MSTRG.10246.1	265.253	-0.366916	0.214893	0	1	1
MSTRG.10248.1	0.852536	-1.24344	0.917048	-0.265462	0.790654	NA
MSTRG.1025.1	556.244	0.521318	0.127368	0	1	1
MSTRG.10250.1	13478.1	0.161278	0.0924787	0	1	1
MSTRG.10253.1	10.3614	-0.495466	0.630761	0	1	1
MSTRG.10254.1	1054.22	0.140182	0.139389	0	1	1
MSTRG.10264.1	1.09034	-0.0364096	0.926346	0	1	NA
MSTRG.10265.1	146.491	-3.18589	0.825013	-2.64952	0.00806068	0.275902
MSTRG.10272.1	131.181	-1.98795	0.58226	-1.69675	0.089744	1
MSTRG.10274.1	67956.6	0.373435	0.26446	0	1	1
MSTRG.10275.1	6611.37	0.211936	0.0943389	0	1	1
MSTRG.10275.2	593.627	-0.321018	0.623696	0	1	1
MSTRG.10275.3	1699.1	0.563227	0.981711	0	1	1
MSTRG.10278.1	8.0404	-0.851925	0.93758	0	1	1
MSTRG.1028.1	32.7695	-0.365935	0.476025	0	1	1
MSTRG.10285.1	353.237	-2.58696	0.562464	-2.82143	0.00478094	0.186182
MSTRG.10286.1	69.1892	-0.533523	0.610576	0	1	1
MSTRG.10287.1	391.668	0.741921	0.260746	0	1	1
MSTRG.10288.1	1763.07	-0.0972286	0.354225	0	1	1
MSTRG.1029.1	3953.25	1.57461	0.447991	1.28264	0.199619	1
MSTRG.10290.1	0.371679	0.367428	0.914753	0	1	NA
MSTRG.10291.1	1121.84	-0.625017	0.249098	0	1	1
MSTRG.10291.2	20.7835	-1.64635	0.99886	-0.64709	0.517574	1
MSTRG.10292.1	3544.45	0.093765	0.0650438	0	1	1
MSTRG.10293.1	16.6513	0.328289	0.595505	0	1	1
MSTRG.10296.1	58.7584	-4.80011	0.87564	-4.3398	1.42609e-05	0.00184832
MSTRG.10299.1	114.138	-0.37751	0.54299	0	1	1
MSTRG.1030.1	10.7315	0.403121	0.655861	0	1	1
MSTRG.10304.1	301.887	-0.557294	0.229683	0	1	1
MSTRG.10304.2	14.2686	-1.61029	0.937146	-0.651222	0.514903	1
MSTRG.10306.1	14.1965	-0.0216739	0.68604	0	1	1
MSTRG.1031.1	69.4441	0.474646	0.494482	0	1	1
MSTRG.10314.1	24.4614	0.542045	0.994839	0	1	1
MSTRG.10316.2	323.333	-2.75173	0.591139	-2.96331	0.00304352	0.133523
MSTRG.10317.1	146.133	-0.0744337	0.20292	0	1	1
MSTRG.10318.1	463.412	-2.87643	0.430626	-4.35744	1.31595e-05	0.00173242
MSTRG.10319.1	40.5345	0.206427	0.401375	0	1	1
MSTRG.10320.1	84.5517	-0.529542	0.424259	0	1	1
MSTRG.10321.1	98.4641	-1.77907	0.394418	-1.97525	0.0482398	0.959743
MSTRG.10323.1	894.306	-1.29415	0.408163	-0.720658	0.47112	1
MSTRG.10323.2	406.221	-1.97108	0.775345	-1.25245	0.210407	1
MSTRG.10323.3	58.6685	0.0928558	0.940087	0	1	1
MSTRG.10323.4	152.262	0.178012	0.940244	0	1	1
MSTRG.10324.1	5030.38	0.751269	0.182891	0	1	1
MSTRG.10325.1	416.548	0.0278088	0.246091	0	1	1
MSTRG.10325.2	29.6801	-2.55151	0.949251	-1.63446	0.102162	1
MSTRG.10328.1	415.862	-1.29394	0.390904	-0.751939	0.452088	1
MSTRG.10328.2	88.541	-0.188806	1.00269	0	1	1
MSTRG.10329.1	13944.4	-1.01553	0.323236	-0.0480578	0.96167	1
MSTRG.10330.1	21.2893	1.72588	0.935282	0.776106	0.437686	1
MSTRG.10330.2	6.56563	0.463331	0.981092	0	1	1
MSTRG.10331.1	37.6365	1.58588	0.959328	0.610717	0.541387	1
MSTRG.10332.1	23.4206	0.312836	0.882209	0	1	1
MSTRG.10335.1	9.87856	-0.184516	0.618332	0	1	1
MSTRG.10337.1	275.344	-0.982444	0.389957	0	1	1
MSTRG.10337.2	44.2472	-0.953007	0.897763	0	1	1
MSTRG.10337.3	6.87994	1.13169	0.933512	0.14107	0.887815	1
MSTRG.1034.1	19.3522	0.398554	0.423666	0	1	1
MSTRG.10342.1	119.046	0.12579	0.227253	0	1	1
MSTRG.10343.1	10.8858	0.754613	0.870339	0	1	1
MSTRG.10344.1	6.98702	0.749671	0.998759	0	1	1
MSTRG.10347.1	112.36	0.837871	0.15434	0	1	1
MSTRG.10349.1	60.8307	-0.88292	0.856619	0	1	1
MSTRG.10349.2	0.834981	0.459474	0.982518	0	1	NA
MSTRG.1035.1	6.19551	0.681826	0.813033	0	1	1
MSTRG.10352.1	17.1864	0.0091732	0.45388	0	1	1
MSTRG.10354.1	19.0853	0.326905	0.839208	0	1	1
MSTRG.10354.2	17.2747	0.318949	0.893253	0	1	1
MSTRG.10357.1	835.773	-1.37529	0.206305	-1.81912	0.0688938	1
MSTRG.10357.2	298.337	-0.036864	0.678585	0	1	1
MSTRG.10358.1	87.921	-0.277	0.986712	0	1	1
MSTRG.10362.1	11.6778	-1.31415	0.924927	-0.339653	0.734118	1
MSTRG.10365.1	293.811	0.554771	0.215385	0	1	1
MSTRG.10366.1	186.893	0.246775	0.336785	0	1	1
MSTRG.10367.1	421.631	0.252048	0.309874	0	1	1
MSTRG.10367.2	104.774	2.15807	0.398207	2.90821	0.00363506	0.151417
MSTRG.10371.1	397.672	-0.165829	0.333502	0	1	1
MSTRG.10371.2	3.77972	-0.000853427	0.9326	0	1	NA
MSTRG.10372.1	644.569	-0.39064	0.21891	0	1	1
MSTRG.10373.1	106.383	1.65169	0.459014	1.41975	0.155679	1
MSTRG.10374.1	63.2582	1.0494	0.675503	0.0731347	0.941699	1
MSTRG.10375.1	3.79855	-0.518333	0.999617	0	1	NA
MSTRG.10377.1	81.0816	0.701601	0.312408	0	1	1
MSTRG.10377.2	56.0965	-0.169867	0.547384	0	1	1
MSTRG.10377.3	16.8757	0.908494	0.987064	0	1	1
MSTRG.10381.1	2356.77	0.270152	0.101557	0	1	1
MSTRG.10382.1	1.80625	-0.704003	0.93024	0	1	NA
MSTRG.10383.1	23.2118	-2.40804	0.531583	-2.64877	0.00807854	0.275902
MSTRG.10389.1	260.635	-1.04022	0.267823	-0.150164	0.880635	1
MSTRG.10396.1	776.832	0.0275336	0.138971	0	1	1
MSTRG.10396.2	9.34526	1.14616	0.935184	0.156293	0.875802	1
MSTRG.10397.1	13.8119	0.082903	0.597422	0	1	1
MSTRG.10399.2	62.1013	1.13157	0.791538	0.166216	0.867987	1
MSTRG.10400.1	641.18	-0.484141	0.414092	0	1	1
MSTRG.10400.2	6.82029	-1.55579	0.932359	-0.596112	0.551101	1
MSTRG.10402.1	125.661	0.271318	0.301707	0	1	1
MSTRG.10403.1	244.69	1.13021	0.931741	0.139747	0.88886	1
MSTRG.10406.1	29.1737	0.678647	0.334222	0	1	1
MSTRG.10407.1	614.721	-0.0292785	0.31562	0	1	1
MSTRG.10407.2	126.3	0.0341991	0.940234	0	1	1
MSTRG.10407.3	33.5103	1.18523	0.939507	0.197159	0.843703	1
MSTRG.10409.1	8.44174	-0.0932954	0.968001	0	1	1
MSTRG.10410.1	15.4954	-1.78677	0.872533	-0.901704	0.367214	1
MSTRG.10413.1	3.65264	1.92264	0.967126	0.954005	0.340081	NA
MSTRG.10415.1	753.127	-0.0183391	0.253135	0	1	1
MSTRG.10415.2	801.13	-0.0546651	0.184595	0	1	1
MSTRG.10415.3	889.094	0.237158	0.184488	0	1	1
MSTRG.10415.4	1060.42	0.254247	0.180918	0	1	1
MSTRG.10416.1	14.3865	-1.54091	0.786514	-0.687726	0.491625	1
MSTRG.10419.1	319.728	-0.354561	0.221634	0	1	1
MSTRG.10421.1	2903.51	-0.625356	0.245036	0	1	1
MSTRG.10422.1	404.352	0.725933	0.256728	0	1	1
MSTRG.10423.1	3182.69	-0.389777	0.135456	0	1	1
MSTRG.10423.2	1590.75	-0.0880699	0.240005	0	1	1
MSTRG.10425.1	362.623	-0.0606237	0.193659	0	1	1
MSTRG.10425.3	5.27053	-0.0654835	0.93758	0	1	1
MSTRG.10426.1	198.078	4.06333	0.601336	5.09421	3.50201e-07	7.87684e-05
MSTRG.10427.1	17813	0.00606508	0.0836855	0	1	1
MSTRG.10428.1	284.192	0.0467283	0.203732	0	1	1
MSTRG.10430.1	659.623	-0.455888	0.202882	0	1	1
MSTRG.10431.1	94.0606	0.230127	0.298193	0	1	1
MSTRG.10432.1	361.828	-0.339687	0.144867	0	1	1
MSTRG.10434.1	22.9139	-1.10562	0.857391	-0.123192	0.901955	1
MSTRG.10435.1	37.0855	-2.21294	0.929806	-1.30451	0.192061	1
MSTRG.10435.2	139.322	-3.26138	0.918919	-2.46091	0.0138583	0.407687
MSTRG.10438.1	427.339	0.0694582	0.22231	0	1	1
MSTRG.10439.1	87.762	-0.427743	0.350366	0	1	1
MSTRG.10443.1	359.239	0.375937	0.150058	0	1	1
MSTRG.10444.1	761.597	0.686674	0.218565	0	1	1
MSTRG.10446.1	9.91792	2.96544	0.925036	2.12471	0.0336106	0.763645
MSTRG.10450.1	9865.32	0.272097	0.079342	0	1	1
MSTRG.10453.1	534.962	0.709641	0.215375	0	1	1
MSTRG.10455.1	1668.45	3.92583	0.565541	5.1735	2.29744e-07	5.5669e-05
MSTRG.10457.1	89.1366	0.796069	0.27517	0	1	1
MSTRG.10458.1	723.558	-0.760439	0.370243	0	1	1
MSTRG.10458.2	351.535	-0.77288	0.373448	0	1	1
MSTRG.10458.3	279.754	-0.121251	0.408276	0	1	1
MSTRG.10459.1	13411.8	-0.827547	0.295957	0	1	1
MSTRG.1046.1	64.5434	-0.069375	0.353264	0	1	1
MSTRG.10460.1	5902.11	0.600145	0.270053	0	1	1
MSTRG.10460.2	310.87	-1.66802	0.94019	-0.710513	0.477386	1
MSTRG.10460.3	567.339	-0.0485209	0.940308	0	1	1
MSTRG.10460.4	297.788	-1.4255	0.940187	-0.452566	0.650861	1
MSTRG.10461.1	88.0296	-0.240458	0.215941	0	1	1
MSTRG.10462.1	487.298	-0.835628	0.271665	0	1	1
MSTRG.10462.2	8.47722	-0.568794	0.938261	0	1	1
MSTRG.10465.1	101.745	-0.727326	0.312445	0	1	1
MSTRG.10468.1	81.921	0.450233	0.223093	0	1	1
MSTRG.10469.1	138.432	-0.689075	0.407376	0	1	1
MSTRG.10476.1	2.67138	-0.208855	0.999783	0	1	NA
MSTRG.10479.1	4228.77	1.53626	0.265053	2.02323	0.0430492	0.894105
MSTRG.1048.1	0.232103	0.369446	0.915054	0	1	NA
MSTRG.10480.1	10.8022	-1.92866	0.964071	-0.96327	0.335412	1
MSTRG.10483.1	37.0985	-0.0660578	0.371736	0	1	1
MSTRG.10484.1	2506.81	-0.702059	0.184703	0	1	1
MSTRG.10484.2	23.9937	1.17093	0.938049	0.182215	0.855414	1
MSTRG.10485.1	78.9576	0.316437	0.375467	0	1	1
MSTRG.10485.2	62.9319	-0.734296	0.691145	0	1	1
MSTRG.10486.1	1169.39	0.113293	0.166678	0	1	1
MSTRG.10487.1	178.323	-0.902235	0.744302	0	1	1
MSTRG.10487.2	100.391	-0.902394	0.660785	0	1	1
MSTRG.10487.3	24.613	-0.403911	0.982531	0	1	1
MSTRG.10487.4	6.99485	-0.18392	0.938371	0	1	1
MSTRG.10488.1	831.115	0.449987	0.3982	0	1	1
MSTRG.10488.2	43.4221	0.00850863	0.939949	0	1	1
MSTRG.10489.1	28.2801	-2.17342	0.513585	-2.28477	0.0223264	0.568161
MSTRG.10489.2	8.53268	-1.62075	0.937457	-0.662165	0.507866	1
MSTRG.10490.1	34.1812	0.482244	0.406649	0	1	1
MSTRG.10491.1	9.83807	-4.22755	0.69774	-4.62572	3.73303e-06	0.000600132
MSTRG.10493.1	87.9413	-3.13011	0.813466	-2.61856	0.00883012	0.294874
MSTRG.10494.1	81.8681	-1.87307	0.602906	-1.4481	0.147588	1
MSTRG.10494.2	19.7814	-1.51591	0.98065	-0.526088	0.598827	1
MSTRG.10496.1	200.523	-0.0109413	0.290288	0	1	1
MSTRG.10498.1	110.654	-1.15905	0.309025	-0.514697	0.606765	1
MSTRG.10500.1	1599.92	-2.05491	0.936745	-1.12615	0.260104	1
MSTRG.10500.2	158.999	-0.492619	0.940239	0	1	1
MSTRG.10502.1	8.95654	1.16942	0.940222	0.180196	0.856999	1
MSTRG.10504.1	1933.51	0.937746	0.220177	0	1	1
MSTRG.10504.2	627.156	0.992112	0.174101	0	1	1
MSTRG.10505.1	2914.18	-0.82455	0.200186	0	1	1
MSTRG.10505.2	283.524	-0.991118	0.801678	0	1	1
MSTRG.10505.3	250.278	-0.83029	0.956392	0	1	1
MSTRG.10505.4	140.211	-1.33576	0.960171	-0.349686	0.726574	1
MSTRG.10509.1	2149.11	0.0860582	0.137143	0	1	1
MSTRG.10509.2	2916.74	0.674788	0.168338	0	1	1
MSTRG.1051.1	34.8706	-0.364656	0.791231	0	1	1
MSTRG.10510.1	603.015	-0.203833	0.132001	0	1	1
MSTRG.10512.1	46.9531	-0.614557	0.693767	0	1	1
MSTRG.10513.1	25.0957	2.22693	0.762958	1.60812	0.107809	1
MSTRG.10516.1	883.437	0.436072	0.0970695	0	1	1
MSTRG.10519.1	2940.72	0.186141	0.125516	0	1	1
MSTRG.10520.1	75.8146	-2.37005	0.860086	-1.59292	0.111178	1
MSTRG.10520.2	22.3282	-2.03495	0.989629	-1.04579	0.295656	1
MSTRG.10522.1	51.5027	0.0588171	0.362056	0	1	1
MSTRG.10523.1	1075.56	1.21933	0.286766	0.764852	0.44436	1
MSTRG.10524.1	2982.4	-0.374514	0.0962442	0	1	1
MSTRG.10526.1	6586.52	0.166583	0.11062	0	1	1
MSTRG.10528.1	30.3221	-1.46238	0.860268	-0.537482	0.590934	1
MSTRG.10530.1	95.2738	-0.844856	0.564509	0	1	1
MSTRG.10532.1	42.2207	-0.0259989	0.546826	0	1	1
MSTRG.10535.1	56.2726	-0.0669232	0.856453	0	1	1
MSTRG.10538.1	30.4807	2.25587	0.670376	1.87338	0.0610154	1
MSTRG.10538.2	10.0418	-0.962744	0.847557	0	1	1
MSTRG.10538.3	49.284	-0.37281	0.775997	0	1	1
MSTRG.10542.1	822.269	0.0450425	0.283628	0	1	1
MSTRG.10542.10	211.701	-2.39884	0.753807	-1.8557	0.0634964	1
MSTRG.10542.11	24.1505	-0.119159	0.939444	0	1	1
MSTRG.10542.12	91.8054	0.674125	0.872607	0	1	1
MSTRG.10542.13	708.061	-0.0317323	0.14858	0	1	1
MSTRG.10542.14	166.477	-5.22908	0.556505	-7.59936	2.97601e-14	4.14641e-11
MSTRG.10542.15	152.031	-0.252456	0.914354	0	1	1
MSTRG.10542.16	80.0071	-2.20405	0.843029	-1.42824	0.153222	1
MSTRG.10542.17	719.917	0.026072	0.138468	0	1	1
MSTRG.10542.18	708.267	-0.0605744	0.150811	0	1	1
MSTRG.10542.19	2092.13	0.00220517	0.257939	0	1	1
MSTRG.10542.2	532.509	-0.0898555	0.151697	0	1	1
MSTRG.10542.20	862.169	-0.00263341	0.257598	0	1	1
MSTRG.10542.21	629.787	-0.466481	0.364956	0	1	1
MSTRG.10542.3	5.44662	1.11827	0.931917	0.12691	0.899011	1
MSTRG.10542.4	652.019	-0.139396	0.267769	0	1	1
MSTRG.10542.5	660.841	0.063954	0.145725	0	1	1
MSTRG.10542.6	681.433	-0.222021	0.230408	0	1	1
MSTRG.10542.7	309.193	-0.764214	0.624203	0	1	1
MSTRG.10542.8	254.095	-1.00915	0.977	-0.00936796	0.992526	1
MSTRG.10542.9	566.535	-0.181692	0.234378	0	1	1
MSTRG.10543.1	8.0164	3.55917	0.958906	2.66884	0.00761138	0.265673
MSTRG.10544.1	14.8011	2.03192	0.704997	1.46373	0.143269	1
MSTRG.10545.1	2.19368	-0.125677	0.933247	0	1	NA
MSTRG.10546.1	3632.41	0.192765	0.262566	0	1	1
MSTRG.10548.1	278.861	0.58361	0.297969	0	1	1
MSTRG.10548.2	134.202	0.833488	0.768438	0	1	1
MSTRG.10548.3	13.8567	-1.63257	0.937905	-0.674453	0.500023	1
MSTRG.10548.4	32.3205	1.20064	0.958427	0.209344	0.834179	1
MSTRG.10549.1	107.19	-0.461961	0.38344	0	1	1
MSTRG.1055.1	0.319142	0.447916	0.915461	0	1	NA
MSTRG.10550.1	41.4269	-3.46462	0.666638	-3.69709	0.000218086	0.0164493
MSTRG.10551.1	17.1886	1.31081	0.685229	0.45358	0.650131	1
MSTRG.10553.1	1124.25	0.0281507	0.11715	0	1	1
MSTRG.10554.1	2412.52	0.445719	0.199552	0	1	1
MSTRG.10555.1	736.237	0.723777	0.113139	0	1	1
MSTRG.10556.1	153.001	0.0516996	0.267536	0	1	1
MSTRG.10557.1	1578.63	0.941068	0.291724	0	1	1
MSTRG.10557.2	142.952	0.543021	0.981322	0	1	1
MSTRG.10559.1	77.9944	-3.28391	0.615721	-3.70933	0.000207809	0.015865
MSTRG.10561.1	35.9173	-2.23936	0.794519	-1.55989	0.118785	1
MSTRG.10562.1	29.4911	0.247998	0.539497	0	1	1
MSTRG.10564.1	1451.64	-0.0714342	0.111681	0	1	1
MSTRG.10565.1	3638.23	0.544566	0.195823	0	1	1
MSTRG.10566.1	128.694	-1.59912	0.556024	-1.0775	0.281255	1
MSTRG.10568.1	154.47	0.318074	0.129441	0	1	1
MSTRG.10571.1	175.88	1.96201	0.857764	1.12153	0.262062	1
MSTRG.10575.1	60.6005	-2.2819	0.722069	-1.77532	0.0758456	1
MSTRG.10586.1	941.26	-0.274023	0.100862	0	1	1
MSTRG.10587.1	1732.78	-0.0662159	0.0802035	0	1	1
MSTRG.10589.1	7057.68	1.41136	0.294717	1.39579	0.162777	1
MSTRG.10591.1	14.0045	0.0556567	0.845981	0	1	1
MSTRG.10593.1	1157.78	0.634579	0.341861	0	1	1
MSTRG.10593.2	299.34	-0.356293	0.896739	0	1	1
MSTRG.10593.3	35.5466	1.18025	0.939048	0.191949	0.847782	1
MSTRG.10593.4	172.111	-1.66697	0.940088	-0.70948	0.478026	1
MSTRG.10594.1	2.94344	0.272662	1.00313	0	1	NA
MSTRG.10596.1	462.016	0.0148366	0.168266	0	1	1
MSTRG.10596.2	39.8528	-0.697949	0.535797	0	1	1
MSTRG.10597.1	92.4641	0.17626	0.233101	0	1	1
MSTRG.10599.1	374.113	0.3657	0.156951	0	1	1
MSTRG.10599.2	53.6638	1.1301	1.00124	0.129939	0.896614	1
MSTRG.1060.1	6.61731	0.515293	0.81426	0	1	1
MSTRG.10601.1	25.0829	-0.766651	0.60086	0	1	1
MSTRG.10602.1	13.0776	-0.636618	0.799013	0	1	1
MSTRG.10603.1	53.8163	-1.15606	0.46006	-0.339225	0.73444	1
MSTRG.10604.1	24.2578	-0.924429	0.522456	0	1	1
MSTRG.10605.1	12.5828	-0.788602	0.646233	0	1	1
MSTRG.10607.1	6.04138	-0.152106	0.970736	0	1	1
MSTRG.10607.2	40.7084	0.312383	0.364913	0	1	1
MSTRG.10608.1	30.2178	-0.408298	0.629821	0	1	1
MSTRG.10610.1	1249.04	0.0633729	0.699433	0	1	1
MSTRG.10610.2	854.032	1.35463	0.394037	0.900002	0.368119	1
MSTRG.10610.3	891.75	0.50585	0.36935	0	1	1
MSTRG.10613.1	396.949	0.339644	0.216108	0	1	1
MSTRG.10614.1	12.3814	2.03071	0.84193	1.22423	0.220866	1
MSTRG.10615.1	38.7908	1.21511	0.936828	0.229619	0.818388	1
MSTRG.10619.1	123.879	1.25848	0.447315	0.577849	0.563366	1
MSTRG.10620.1	2988.98	-0.225055	0.11612	0	1	1
MSTRG.10620.2	878.011	-0.076283	0.129309	0	1	1
MSTRG.10624.1	7.7543	0.653506	0.5597	0	1	1
MSTRG.10625.1	155.186	0.304431	0.268255	0	1	1
MSTRG.10626.1	252.171	-0.463881	0.247228	0	1	1
MSTRG.10628.1	243.041	-0.0756812	0.193871	0	1	1
MSTRG.10629.1	3.84232	-1.02043	0.988317	-0.0206702	0.983509	NA
MSTRG.10631.1	86.4922	-0.0632119	0.270167	0	1	1
MSTRG.10632.1	32.6037	-1.90622	0.855858	-1.05885	0.28967	1
MSTRG.10644.1	3363.85	0.101031	0.177382	0	1	1
MSTRG.10645.1	138.318	-3.44426	0.39046	-6.25995	3.85109e-10	1.99137e-07
MSTRG.10646.1	180.25	0.166658	0.284055	0	1	1
MSTRG.10646.2	7.49709	1.84566	0.860107	0.9832	0.325509	1
MSTRG.10649.1	117.387	0.114686	0.556722	0	1	1
MSTRG.10649.2	148.758	1.28077	0.781206	0.359405	0.719292	1
MSTRG.10649.3	11.6533	1.14379	0.935036	0.153782	0.877782	1
MSTRG.1065.1	20.8824	-0.302164	0.610417	0	1	1
MSTRG.10650.1	57.344	-2.14318	0.878377	-1.30147	0.193099	1
MSTRG.10650.2	14.5193	-1.62423	0.937749	-0.665664	0.505626	1
MSTRG.10652.1	39.2686	0.379442	0.354295	0	1	1
MSTRG.10653.1	12.5781	-1.10261	0.973078	-0.105447	0.916021	1
MSTRG.10654.1	68.9641	0.351406	0.333451	0	1	1
MSTRG.10654.2	86.1509	-0.371657	0.495472	0	1	1
MSTRG.10654.3	65.4305	-0.0346878	0.47722	0	1	1
MSTRG.10657.1	32.0206	-1.63368	0.636633	-0.995364	0.319559	1
MSTRG.10658.1	35.4903	-1.76635	0.555586	-1.37936	0.167783	1
MSTRG.10660.1	182.277	-0.936884	0.189694	0	1	1
MSTRG.10664.1	5.02409	0.623876	0.933389	0	1	1
MSTRG.10665.1	2.24066	1.02979	0.924535	0.032224	0.974293	NA
MSTRG.10665.2	0.39389	0.379945	0.914805	0	1	NA
MSTRG.10671.1	438.559	0.13113	0.18482	0	1	1
MSTRG.10671.2	21.654	1.16582	0.937446	0.176885	0.859598	1
MSTRG.10672.1	1189.66	-0.107991	0.146063	0	1	1
MSTRG.10673.1	171.668	-0.261059	0.240697	0	1	1
MSTRG.10676.1	20.7501	0.651159	0.318576	0	1	1
MSTRG.10679.1	1827.68	0.868536	0.247692	0	1	1
MSTRG.10679.2	819.438	0.680016	0.298228	0	1	1
MSTRG.1068.1	20.893	-1.95986	0.99107	-0.968512	0.332788	1
MSTRG.10681.1	31.9101	-1.377	0.530312	-0.710893	0.477151	1
MSTRG.10683.1	329.929	0.196025	0.18703	0	1	1
MSTRG.10687.1	1.35782	-0.556788	0.929108	0	1	NA
MSTRG.10689.1	66.8085	-0.0448993	0.379474	0	1	1
MSTRG.10691.1	296.237	-1.50512	0.439745	-1.14867	0.250693	1
MSTRG.10692.1	35.0304	-1.29573	0.787219	-0.375662	0.707168	1
MSTRG.10693.1	71.0416	0.196583	0.405051	0	1	1
MSTRG.10694.1	8991.54	-0.0225507	0.137692	0	1	1
MSTRG.10696.1	70.7126	0.0310395	0.244035	0	1	1
MSTRG.10697.1	26.2728	-0.647183	0.863991	0	1	1
MSTRG.10698.1	1119.36	0.473929	0.146423	0	1	1
MSTRG.10698.2	363.406	0.159001	0.283554	0	1	1
MSTRG.10699.1	228.88	-1.11042	0.739928	-0.149236	0.881368	1
MSTRG.1070.1	16.0246	-0.333435	0.549895	0	1	1
MSTRG.10700.1	4.07025	-1.50886	0.930624	-0.546795	0.58452	NA
MSTRG.10702.1	62.0219	0.0764662	0.327908	0	1	1
MSTRG.10706.1	409.584	0.329256	0.514865	0	1	1
MSTRG.10706.2	182.151	-0.774546	0.989056	0	1	1
MSTRG.10706.3	25.2183	0.940468	0.91821	0	1	1
MSTRG.10709.1	276.95	0.234838	0.1312	0	1	1
MSTRG.10713.1	403.722	-0.000685849	0.281622	0	1	1
MSTRG.10713.2	1298.76	0.939466	0.625774	0	1	1
MSTRG.10713.3	658.101	0.771723	0.790829	0	1	1
MSTRG.10713.4	332.012	-0.686272	0.940298	0	1	1
MSTRG.10713.5	130.481	-0.142988	0.67769	0	1	1
MSTRG.10719.1	603.598	-0.378766	0.332663	0	1	1
MSTRG.10719.2	431.351	0.329974	0.225888	0	1	1
MSTRG.10719.3	218.45	0.650088	0.713767	0	1	1
MSTRG.1072.1	19.3086	-0.261084	0.578483	0	1	1
MSTRG.10722.1	576.693	-0.275015	0.181015	0	1	1
MSTRG.10724.1	2414.91	-0.391704	0.43609	0	1	1
MSTRG.10726.1	19192.9	-0.217903	0.145423	0	1	1
MSTRG.10728.1	4.39587	-1.05111	1.00291	-0.0509615	0.959356	NA
MSTRG.10729.1	28.5006	-0.368854	0.625454	0	1	1
MSTRG.10735.1	1477.74	-0.344792	0.238044	0	1	1
MSTRG.10735.2	172.886	0.0500601	0.940261	0	1	1
MSTRG.10736.1	3521.49	0.435122	0.207335	0	1	1
MSTRG.10738.1	46.7752	-1.31919	0.666668	-0.478779	0.632096	1
MSTRG.1074.1	88.7244	0.559369	0.25211	0	1	1
MSTRG.10740.1	8091.94	-0.0830283	0.100673	0	1	1
MSTRG.10743.1	507.176	-0.439404	0.296978	0	1	1
MSTRG.10743.2	567.935	-0.268651	0.314161	0	1	1
MSTRG.10743.5	66.4715	-0.786833	0.814535	0	1	1
MSTRG.10746.1	375.585	1.1706	0.273352	0.624115	0.532552	1
MSTRG.10747.1	1245.73	0.0793407	0.0778342	0	1	1
MSTRG.10748.1	564.258	0.665557	0.426855	0	1	1
MSTRG.10749.1	299.697	0.0500977	0.181637	0	1	1
MSTRG.1075.1	16.176	0.249945	0.441506	0	1	1
MSTRG.10752.1	128.639	-0.389546	0.457912	0	1	1
MSTRG.10752.2	20.0219	1.05565	0.949168	0.0586334	0.953244	1
MSTRG.10752.3	28.2534	-0.464543	1.00016	0	1	1
MSTRG.10754.1	550.405	-0.409561	0.226839	0	1	1
MSTRG.10756.1	884.288	-0.345426	0.32025	0	1	1
MSTRG.10756.2	44.4173	-0.193286	0.939964	0	1	1
MSTRG.10756.3	483.252	1.03209	0.404122	0.0794011	0.936714	1
MSTRG.10757.1	52.0294	-1.13337	0.557687	-0.239143	0.810994	1
MSTRG.10758.1	41.7022	-1.09203	0.507469	-0.181355	0.856089	1
MSTRG.10759.1	34.2403	0.912344	0.707777	0	1	1
MSTRG.1076.1	22.3091	0.654821	0.534445	0	1	1
MSTRG.10760.1	1177.93	0.186844	0.200258	0	1	1
MSTRG.10761.1	10.0337	-1.05542	0.938036	-0.0590816	0.952887	1
MSTRG.10761.2	49.1558	-0.63257	0.47389	0	1	1
MSTRG.10764.1	3.19687	0.713386	0.968405	0	1	NA
MSTRG.10767.1	21.5906	0.118957	0.523532	0	1	1
MSTRG.10768.1	170.501	0.845078	0.349227	0	1	1
MSTRG.1077.1	29.694	-0.281171	0.416557	0	1	1
MSTRG.10770.1	2.08179	1.01723	0.92175	0.0186891	0.985089	NA
MSTRG.10772.1	1076.58	0.30888	0.0990391	0	1	1
MSTRG.10773.1	117.449	-0.264737	0.358672	0	1	1
MSTRG.10777.1	144.824	-0.923192	0.166873	0	1	1
MSTRG.10778.1	331.386	-1.66821	0.9402	-0.710715	0.477261	1
MSTRG.10778.2	7660.12	0.538991	0.174732	0	1	1
MSTRG.1078.1	86.9132	0.281992	0.203265	0	1	1
MSTRG.10780.1	1205.41	-0.243214	0.143314	0	1	1
MSTRG.10781.1	1189.64	-0.336982	0.159667	0	1	1
MSTRG.10785.1	157.901	0.33655	0.241383	0	1	1
MSTRG.10787.1	661.109	0.133215	0.153107	0	1	1
MSTRG.10787.2	36.7124	-0.0735853	0.972925	0	1	1
MSTRG.1079.1	150.85	0.15748	0.375555	0	1	1
MSTRG.10790.1	58.8524	-0.314088	0.333749	0	1	1
MSTRG.10791.1	318.187	-1.22703	0.509401	-0.445673	0.655833	1
MSTRG.10793.1	4348.88	0.784482	0.214706	0	1	1
MSTRG.10793.2	1938.86	0.567547	0.161938	0	1	1
MSTRG.10795.1	178.361	0.387705	0.759144	0	1	1
MSTRG.10795.2	87.1253	0.0509996	0.883404	0	1	1
MSTRG.10796.1	106.032	-0.682069	0.99272	0	1	1
MSTRG.10796.2	246.49	-1.09631	0.638777	-0.150766	0.88016	1
MSTRG.10796.3	203.892	0.38029	0.79881	0	1	1
MSTRG.10796.4	171.458	-0.101687	0.716944	0	1	1
MSTRG.10796.5	99.7802	3.72727	0.981718	2.77805	0.00546854	0.205615
MSTRG.10796.6	76.8283	2.46359	0.628073	2.33028	0.0197913	0.522195
MSTRG.10798.1	580.171	0.132831	0.0804281	0	1	1
MSTRG.10803.1	389.263	1.09742	0.279764	0.348235	0.727664	1
MSTRG.10803.2	124.533	1.31	0.483468	0.641193	0.521397	1
MSTRG.10804.1	30.9309	0.818267	0.448165	0	1	1
MSTRG.10808.1	113.445	0.455551	0.527957	0	1	1
MSTRG.10809.1	22.3425	1.0764	0.693166	0.110219	0.912236	1
MSTRG.10810.1	8.57593	1.12668	0.97913	0.12938	0.897057	1
MSTRG.10817.1	2391.67	0.55264	0.41924	0	1	1
MSTRG.10817.10	170.365	-0.557147	0.852512	0	1	1
MSTRG.10817.2	951.019	-0.0579394	0.475722	0	1	1
MSTRG.10817.3	694.011	0.751068	0.714546	0	1	1
MSTRG.10817.4	309.084	-0.0565349	0.572862	0	1	1
MSTRG.10817.5	961.296	-1.18849	0.399982	-0.471242	0.637468	1
MSTRG.10817.6	777.552	0.44368	0.57234	0	1	1
MSTRG.10817.7	263.657	0.254826	0.537019	0	1	1
MSTRG.10817.8	230.387	0.938046	0.912656	0	1	1
MSTRG.10817.9	6117.47	-0.555592	0.607467	0	1	1
MSTRG.10820.1	682.42	-2.9114	0.444513	-4.29999	1.70802e-05	0.00211533
MSTRG.10821.1	105.699	-0.855781	0.698565	0	1	1
MSTRG.10821.2	78.6666	-0.085879	0.986147	0	1	1
MSTRG.10824.1	584.176	0.343233	0.167046	0	1	1
MSTRG.10825.1	51.9771	-0.0734882	0.34509	0	1	1
MSTRG.10826.1	280.423	0.362414	0.440848	0	1	1
MSTRG.10827.1	211.159	-0.478376	0.942889	0	1	1
MSTRG.10827.2	637.006	0.333374	0.893658	0	1	1
MSTRG.10829.1	750.207	0.3688	0.377873	0	1	1
MSTRG.10831.1	1643.04	-0.673629	0.314187	0	1	1
MSTRG.10831.2	730.785	-0.502227	0.830039	0	1	1
MSTRG.10836.1	453.592	0.124925	0.411367	0	1	1
MSTRG.10836.2	3008.47	0.752837	0.127533	0	1	1
MSTRG.10837.1	15803.1	0.1175	0.127098	0	1	1
MSTRG.10838.1	3129.49	1.59291	0.294616	2.01247	0.0441703	0.905393
MSTRG.10839.1	461.967	-0.124763	0.294612	0	1	1
MSTRG.10839.2	23.2371	0.0477327	0.93955	0	1	1
MSTRG.1084.1	18.877	-0.422345	0.973839	0	1	1
MSTRG.10841.1	1021.06	0.128762	0.0634596	0	1	1
MSTRG.10845.1	163.438	3.5033	0.822811	3.04238	0.00234715	0.110027
MSTRG.10846.1	471.23	0.175288	0.158685	0	1	1
MSTRG.10849.1	6.43955	-0.914752	0.992016	0	1	1
MSTRG.10850.1	8.19025	-0.0252049	0.854531	0	1	1
MSTRG.10853.1	859.026	0.599103	0.323845	0	1	1
MSTRG.10853.2	140.363	0.533087	0.977864	0	1	1
MSTRG.10854.1	137.613	0.0453822	0.453443	0	1	1
MSTRG.10854.3	37.4209	-0.523121	0.874391	0	1	1
MSTRG.10854.4	54.7034	-0.645021	0.762039	0	1	1
MSTRG.10857.1	847.126	0.328957	0.160678	0	1	1
MSTRG.10859.1	36.6276	-0.463437	0.308591	0	1	1
MSTRG.1086.1	11.2382	-0.618178	0.663076	0	1	1
MSTRG.10860.1	479.236	0.36722	0.103018	0	1	1
MSTRG.10867.1	160.777	-1.12124	0.244977	-0.494915	0.62066	1
MSTRG.10868.1	195.043	-0.257822	0.362826	0	1	1
MSTRG.10868.2	556.057	0.079862	0.163716	0	1	1
MSTRG.10869.1	1238.71	0.100983	0.940332	0	1	1
MSTRG.10869.2	274.78	1.1919	0.940164	0.204118	0.838261	1
MSTRG.10869.3	2544.48	-0.152378	0.735144	0	1	1
MSTRG.10869.4	5282.99	0.102401	0.240381	0	1	1
MSTRG.1087.1	604.352	0.193306	0.270681	0	1	1
MSTRG.10871.1	907.297	-1.62922	0.363898	-1.72911	0.0837893	1
MSTRG.10873.1	1581.31	0.927188	0.360556	0	1	1
MSTRG.10873.2	43.2724	-1.65052	0.938996	-0.692784	0.488445	1
MSTRG.10873.3	805.444	-0.250843	0.357209	0	1	1
MSTRG.10873.4	16.2166	1.06076	0.937507	0.0648087	0.948326	1
MSTRG.10876.1	485.118	0.44975	0.200507	0	1	1
MSTRG.10876.2	27.7002	0.27227	0.953297	0	1	1
MSTRG.10878.1	381.042	0.0203056	0.191451	0	1	1
MSTRG.10880.1	112.315	1.18927	0.939883	0.201373	0.840407	1
MSTRG.10880.10	1916.58	-0.91527	0.924118	0	1	1
MSTRG.10880.11	558.628	0.291139	0.940316	0	1	1
MSTRG.10880.12	702.974	1.19333	0.940308	0.205604	0.8371	1
MSTRG.10880.13	380.989	-0.17357	0.888238	0	1	1
MSTRG.10880.14	202.529	1.4766	0.975034	0.488799	0.624984	1
MSTRG.10880.15	391.967	-0.0948176	0.940311	0	1	1
MSTRG.10880.16	232.339	4.23861	0.790164	4.09865	4.15561e-05	0.00435151
MSTRG.10880.2	373.81	4.16342	0.972924	3.25145	0.00114816	0.0615273
MSTRG.10880.3	1135.26	1.12945	0.998322	0.129667	0.89683	1
MSTRG.10880.4	66.7385	1.18831	0.939806	0.20037	0.841191	1
MSTRG.10880.5	520.714	1.17392	0.904165	0.192349	0.847469	1
MSTRG.10880.6	623.727	-0.611982	0.961495	0	1	1
MSTRG.10880.7	1577.13	1.653	0.871783	0.749035	0.453836	1
MSTRG.10880.8	348.327	1.17154	0.940162	0.182458	0.855223	1
MSTRG.10880.9	56.221	0.534857	0.939717	0	1	1
MSTRG.10884.1	68.5363	0.334507	0.204186	0	1	1
MSTRG.10885.1	158.741	-0.354972	0.484953	0	1	1
MSTRG.10888.1	83.905	-1.08919	0.416147	-0.214322	0.830296	1
MSTRG.10891.2	340.082	1.54802	0.639247	0.857296	0.391281	1
MSTRG.10891.3	10.6914	0.123188	0.938273	0	1	1
MSTRG.10891.4	618.409	1.61688	0.452626	1.36289	0.172917	1
MSTRG.10892.1	368.701	1.7192	0.333031	2.15954	0.0308081	0.715675
MSTRG.10893.1	8.49255	0.100042	0.6874	0	1	1
MSTRG.10894.1	3022.97	0.155516	0.0781927	0	1	1
MSTRG.10897.1	1399.69	-0.103232	0.107749	0	1	1
MSTRG.10897.2	71.3553	1.11633	0.713236	0.163106	0.870435	1
MSTRG.10897.3	120.772	0.38	0.732633	0	1	1
MSTRG.109.1	3.95142	1.77597	0.992568	0.781781	0.434343	NA
MSTRG.1090.1	24.6214	0.38528	0.52008	0	1	1
MSTRG.10900.1	230.75	1.29994	0.525817	0.570433	0.568384	1
MSTRG.10900.2	49.4865	1.32311	0.956228	0.337903	0.735436	1
MSTRG.10901.1	620.26	-0.245366	0.180217	0	1	1
MSTRG.10902.1	8472.43	0.120482	0.123287	0	1	1
MSTRG.10903.1	622.662	-0.640614	0.303955	0	1	1
MSTRG.10906.1	85.735	-0.191061	0.309438	0	1	1
MSTRG.10908.1	349.217	-0.441372	0.548817	0	1	1
MSTRG.10908.2	404.709	1.04668	0.425195	0.109795	0.912572	1
MSTRG.10908.3	13.0949	0.274165	0.939048	0	1	1
MSTRG.1091.1	290.061	0.873489	0.400324	0	1	1
MSTRG.10910.1	23.4935	0.504459	0.549469	0	1	1
MSTRG.10912.1	5354.43	0.182571	0.0978055	0	1	1
MSTRG.10912.2	1172.26	0.0743717	0.292022	0	1	1
MSTRG.10913.1	90.3237	-1.75277	0.402582	-1.86987	0.0615022	1
MSTRG.10915.1	299.828	-0.120413	0.277653	0	1	1
MSTRG.10916.1	829.986	-0.445055	0.234274	0	1	1
MSTRG.1092.1	4.53779	1.38163	0.705131	0.541222	0.588355	NA
MSTRG.10922.1	0.712693	-0.148067	0.917957	0	1	NA
MSTRG.10923.1	205.71	-0.363945	0.186966	0	1	1
MSTRG.10924.1	463.006	-2.80698	0.616967	-2.9288	0.00340271	0.144884
MSTRG.10936.1	77.5613	-0.707244	0.670932	0	1	1
MSTRG.10936.2	3.5671	0.304883	0.932518	0	1	NA
MSTRG.1094.1	62.7393	1.87134	0.527251	1.65262	0.0984088	1
MSTRG.10941.1	417.762	-0.683642	0.289313	0	1	1
MSTRG.10943.1	10.3795	0.286573	0.938291	0	1	1
MSTRG.10944.1	50.2626	0.784083	0.43696	0	1	1
MSTRG.10948.1	568.183	0.268903	0.202725	0	1	1
MSTRG.10949.1	0.540808	-0.23803	0.917792	0	1	NA
MSTRG.10950.1	0.943269	-0.558681	0.922047	0	1	NA
MSTRG.10952.1	106.282	-0.384365	0.256231	0	1	1
MSTRG.10952.2	3.08844	1.09597	0.929458	0.103249	0.917765	NA
MSTRG.10956.1	429.433	-1.94679	0.396252	-2.38936	0.0168777	0.465906
MSTRG.10959.1	4833.68	0.420906	0.132853	0	1	1
MSTRG.1096.1	5.91091	0.658202	0.937134	0	1	1
MSTRG.10961.1	78.0391	0.586498	0.338881	0	1	1
MSTRG.10970.1	337.732	0.0343372	0.217499	0	1	1
MSTRG.10979.1	29.6182	-2.69461	0.630414	-2.68809	0.00718625	0.254015
MSTRG.10981.1	323.296	-0.112492	0.183634	0	1	1
MSTRG.10982.1	148.883	-0.350337	0.224699	0	1	1
MSTRG.10983.1	93.835	-0.386453	0.283825	0	1	1
MSTRG.10988.1	37.4433	-0.55066	0.320443	0	1	1
MSTRG.10991.1	14.5028	-0.00633259	0.855037	0	1	1
MSTRG.10992.1	829.919	-0.233073	0.14434	0	1	1
MSTRG.10994.1	51.4559	0.384477	0.444131	0	1	1
MSTRG.10995.1	1683.68	0.0751999	0.0678486	0	1	1
MSTRG.10998.1	0.865913	-0.601881	0.920717	0	1	NA
MSTRG.110.1	8.45723	0.00287718	0.888554	0	1	1
MSTRG.11000.1	212.214	-0.68656	0.233079	0	1	1
MSTRG.11000.3	20.1078	0.141184	0.99734	0	1	1
MSTRG.11001.1	4953.29	-1.21367	0.165671	-1.28971	0.197152	1
MSTRG.11002.1	6714.47	0.561342	0.122768	0	1	1
MSTRG.11003.1	135.221	-0.0759822	0.137053	0	1	1
MSTRG.11006.1	44.156	-1.51826	0.661783	-0.78312	0.433557	1
MSTRG.11007.1	93.7588	-0.382108	0.569861	0	1	1
MSTRG.11007.2	6.09311	-1.26382	0.866596	-0.304434	0.760797	1
MSTRG.11007.3	19.3035	0.781387	1.00258	0	1	1
MSTRG.11008.1	1382.3	0.759215	0.669284	0	1	1
MSTRG.11008.2	2693.24	0.512819	0.382071	0	1	1
MSTRG.11008.3	75.223	-0.50956	0.977414	0	1	1
MSTRG.11008.4	1632.3	-0.377208	0.746031	0	1	1
MSTRG.11008.5	3127.01	-1.04014	0.98155	-0.0408902	0.967383	1
MSTRG.11008.6	74.5575	0.870592	1.00107	0	1	1
MSTRG.11010.1	293.819	-0.057234	0.223599	0	1	1
MSTRG.11011.1	311.204	-0.510444	0.423397	0	1	1
MSTRG.11013.1	337.251	0.391987	0.149661	0	1	1
MSTRG.11014.1	799.25	0.829821	0.226553	0	1	1
MSTRG.11015.1	975.405	0.58099	0.084328	0	1	1
MSTRG.11015.2	45.127	-0.00903189	1.00282	0	1	1
MSTRG.11016.1	34.0865	0.194775	0.675573	0	1	1
MSTRG.11017.1	1433.1	0.13355	0.179498	0	1	1
MSTRG.11018.1	0.509942	0.524039	0.915696	0	1	NA
MSTRG.1102.1	98.6466	-0.897964	0.876055	0	1	1
MSTRG.11020.1	569.361	-2.36718	0.417574	-3.27411	0.00105996	0.0580408
MSTRG.11025.1	9.5617	-0.983174	0.889294	0	1	1
MSTRG.11026.1	7.80963	-0.0786951	0.701883	0	1	1
MSTRG.11027.2	135.764	1.19003	0.939962	0.202168	0.839785	1
MSTRG.11027.3	3446.38	-0.421379	0.188097	0	1	1
MSTRG.11028.1	697.314	-1.17632	0.456259	-0.386439	0.699172	1
MSTRG.11029.1	20.1524	1.08809	0.505692	0.174205	0.861705	1
MSTRG.1103.1	2.70148	1.90836	0.942826	0.96344	0.335327	NA
MSTRG.11038.1	6.65303	0.9386	0.767274	0	1	1
MSTRG.11039.1	284.498	-0.213022	0.21931	0	1	1
MSTRG.11039.2	38.3426	-0.702114	0.36143	0	1	1
MSTRG.1104.1	3.72835	1.1239	0.932825	0.132821	0.894335	NA
MSTRG.11041.1	373.239	-0.0789162	0.223234	0	1	1
MSTRG.11041.2	12.5619	1.16303	0.937303	0.173939	0.861913	1
MSTRG.11046.1	3.73082	-0.270959	0.935561	0	1	NA
MSTRG.11047.1	55.0312	-1.13047	0.460715	-0.28318	0.777039	1
MSTRG.11047.2	26.0928	-1.16565	0.841083	-0.196945	0.843871	1
MSTRG.11049.1	66.3652	-0.442782	0.548561	0	1	1
MSTRG.11052.1	591.083	-0.0882388	0.118973	0	1	1
MSTRG.11053.1	183.422	-0.327524	0.208013	0	1	1
MSTRG.11055.1	124.103	-0.515358	0.548126	0	1	1
MSTRG.11056.1	128.567	-0.0464424	0.497337	0	1	1
MSTRG.11057.1	1199.91	-1.15056	0.396656	-0.379562	0.70427	1
MSTRG.11057.2	960.356	-0.297139	0.335596	0	1	1
MSTRG.11057.3	404.672	-2.12132	0.600946	-1.86593	0.062051	1
MSTRG.11057.4	1044.95	-0.854596	0.819532	0	1	1
MSTRG.11058.1	11.4629	-0.140575	0.527451	0	1	1
MSTRG.11059.1	42.8955	-0.69332	0.496048	0	1	1
MSTRG.11063.1	8195.2	0.305999	0.0903157	0	1	1
MSTRG.11065.1	2046.19	-2.86646	0.796124	-2.34444	0.0190558	0.508135
MSTRG.11068.1	277.359	0.002092	0.215085	0	1	1
MSTRG.11068.2	13.2681	1.16724	0.937692	0.178351	0.858448	1
MSTRG.11068.3	10.1686	0.201861	0.938579	0	1	1
MSTRG.11070.1	3593.47	0.26442	0.0973589	0	1	1
MSTRG.11071.1	14.466	-0.183028	0.937336	0	1	1
MSTRG.11072.1	9.38698	1.15229	1.00249	0.151915	0.879254	1
MSTRG.11078.1	419.52	-0.850009	0.955768	0	1	1
MSTRG.11078.2	156.331	-1.77515	0.965654	-0.802724	0.422135	1
MSTRG.11078.3	435.256	0.276068	0.404273	0	1	1
MSTRG.11078.4	1072.62	0.441426	0.851165	0	1	1
MSTRG.11078.5	132.776	-1.45196	0.936567	-0.482572	0.629399	1
MSTRG.11078.6	436.055	0.331504	0.99371	0	1	1
MSTRG.11078.7	191.285	0.898005	0.998897	0	1	1
MSTRG.11078.8	1909.08	1.05891	0.367354	0.160368	0.872591	1
MSTRG.11079.1	47.0673	-0.547858	0.87447	0	1	1
MSTRG.11080.1	266.73	0.000582536	0.196654	0	1	1
MSTRG.11085.1	152.617	-3.319	0.43807	-5.29367	1.19885e-07	3.14828e-05
MSTRG.11088.1	680.467	1.14811	0.212018	0.698584	0.484812	1
MSTRG.1109.1	16.7378	-0.617533	0.393976	0	1	1
MSTRG.11091.1	8.47652	-0.185685	0.888487	0	1	1
MSTRG.11092.1	2005.27	0.0159136	0.19485	0	1	1
MSTRG.11097.1	57.0478	-0.854169	0.387455	0	1	1
MSTRG.111.1	14.2111	-0.30554	0.995781	0	1	1
MSTRG.1110.1	218.111	-0.142154	0.238222	0	1	1
MSTRG.11100.1	1909.95	-0.0828173	0.120624	0	1	1
MSTRG.11101.1	51.4022	-0.221526	0.702676	0	1	1
MSTRG.11102.1	138.796	0.452745	0.300714	0	1	1
MSTRG.11103.1	627.088	0.424991	0.17893	0	1	1
MSTRG.11103.2	121.668	0.732608	0.911404	0	1	1
MSTRG.11104.1	101.255	-0.254829	0.892972	0	1	1
MSTRG.11104.2	442.405	-1.49592	0.356798	-1.38991	0.164557	1
MSTRG.11104.3	86.5201	0.852369	0.990735	0	1	1
MSTRG.11104.4	44.3452	1.18726	0.939712	0.199269	0.842052	1
MSTRG.11105.1	127.476	-1.45241	0.50485	-0.896122	0.370187	1
MSTRG.11106.1	200.994	0.0953655	0.247655	0	1	1
MSTRG.11108.1	30.4407	0.894601	0.482686	0	1	1
MSTRG.11110.1	17.7682	-2.9879	0.949589	-2.09343	0.0363104	0.808728
MSTRG.11112.1	1218.51	-0.410955	0.369678	0	1	1
MSTRG.11114.1	61.467	-2.61089	0.507548	-3.17386	0.00150426	0.076928
MSTRG.11116.1	20.2987	1.68942	0.692236	0.995936	0.319281	1
MSTRG.11117.1	1319.63	-1.56232	0.296429	-1.89696	0.0578326	1
MSTRG.11119.1	73.6458	0.00549403	0.265438	0	1	1
MSTRG.11119.2	3.89042	1.1075	0.931203	0.11544	0.908096	NA
MSTRG.11119.3	3.29796	1.07985	0.927689	0.0860691	0.931412	NA
MSTRG.1112.1	1.33866	-0.400764	0.925213	0	1	NA
MSTRG.11122.1	94.6453	-1.85325	0.594189	-1.436	0.151003	1
MSTRG.11124.1	1071.51	0.414254	0.388768	0	1	1
MSTRG.11128.1	140.416	-2.19139	0.619881	-1.92197	0.0546101	1
MSTRG.11128.2	22.6271	-1.63094	0.938283	-0.672439	0.501304	1
MSTRG.11129.1	101.153	0.402789	0.387052	0	1	1
MSTRG.11129.2	6.2679	-1.42429	0.933513	-0.454508	0.649463	1
MSTRG.11134.1	52.115	-2.05633	0.909627	-1.16128	0.24553	1
MSTRG.11138.1	526.186	0.700656	0.353117	0	1	1
MSTRG.11138.2	99.683	-0.325777	0.940141	0	1	1
MSTRG.11138.3	352.872	0.903138	0.93133	0	1	1
MSTRG.11138.4	37.0439	0.385484	0.939808	0	1	1
MSTRG.11139.1	218.455	-1.94822	0.340339	-2.78611	0.00533446	0.201784
MSTRG.11149.1	4.40019	-0.760921	0.95694	0	1	NA
MSTRG.11150.1	15.1658	-1.74045	0.949295	-0.780001	0.43539	1
MSTRG.11152.1	912.153	0.245052	0.155417	0	1	1
MSTRG.11153.1	537.396	-0.889172	0.53137	0	1	1
MSTRG.11153.2	63.2889	0.234718	0.995531	0	1	1
MSTRG.11153.3	77.6646	0.99232	0.848382	0	1	1
MSTRG.11154.1	237.682	0.146076	0.204994	0	1	1
MSTRG.11155.1	34.3279	0.010937	0.413262	0	1	1
MSTRG.11156.1	5477.15	0.0410793	0.082108	0	1	1
MSTRG.11157.1	43.4601	-0.330186	0.666989	0	1	1
MSTRG.11158.1	488.534	-0.568181	0.33708	0	1	1
MSTRG.11158.2	6.52155	1.11224	0.931388	0.120512	0.904077	1
MSTRG.11160.1	585.67	0.674383	0.0822645	0	1	1
MSTRG.11161.1	160.538	0.0726977	0.259733	0	1	1
MSTRG.11163.1	436.619	-1.12115	0.351786	-0.344384	0.730557	1
MSTRG.11165.1	32.1421	-1.70695	0.916146	-0.77166	0.440316	1
MSTRG.11168.1	201.583	-0.107744	0.253718	0	1	1
MSTRG.11168.2	8.21139	-1.5981	0.857954	-0.697127	0.485723	1
MSTRG.11168.3	337.619	-0.197605	0.185285	0	1	1
MSTRG.11168.4	9.73886	-0.0101047	0.450341	0	1	1
MSTRG.11168.5	7.6052	1.14607	0.9355	0.156137	0.875925	1
MSTRG.11169.1	2495.59	0.14169	0.0480854	0	1	1
MSTRG.11173.1	96.5509	-0.0318198	0.230473	0	1	1
MSTRG.11174.1	139.85	-0.20531	0.428301	0	1	1
MSTRG.11175.1	240.132	-0.572347	0.207292	0	1	1
MSTRG.11178.1	653.343	0.248799	0.118979	0	1	1
MSTRG.11178.2	59.8885	0.41964	0.990499	0	1	1
MSTRG.11179.1	1669.79	-0.016261	0.12327	0	1	1
MSTRG.11180.1	958.872	0.222668	0.156569	0	1	1
MSTRG.11181.1	12.7125	-0.0047861	0.490211	0	1	1
MSTRG.11183.1	559.953	-1.31817	0.266426	-1.19421	0.232395	1
MSTRG.11185.1	6721.9	0.0068708	0.0917038	0	1	1
MSTRG.11187.1	2185.67	0.138569	0.102562	0	1	1
MSTRG.11187.2	1927.14	0.114937	0.226205	0	1	1
MSTRG.11188.1	20218.2	-0.400565	0.336093	0	1	1
MSTRG.11192.3	18.5578	0.849676	1.00284	0	1	1
MSTRG.11194.1	139.555	1.77484	0.743858	1.04165	0.297574	1
MSTRG.11194.10	401.631	5.7574	0.838387	5.67447	1.39116e-08	5.01997e-06
MSTRG.11194.2	11.9826	1.15563	0.936252	0.166231	0.867975	1
MSTRG.11194.3	18.7911	0.137059	0.93558	0	1	1
MSTRG.11194.4	25.1951	0.532411	0.921938	0	1	1
MSTRG.11194.5	29.9357	-0.403152	1.00027	0	1	1
MSTRG.11194.7	75.1628	0.854685	0.980973	0	1	1
MSTRG.11194.8	15.7358	2.53925	0.986066	1.561	0.118523	1
MSTRG.11194.9	132.908	1.31765	0.731059	0.434506	0.663921	1
MSTRG.11195.1	1032.62	0.266914	0.297051	0	1	1
MSTRG.11196.1	2674.77	0.184201	0.131816	0	1	1
MSTRG.11200.1	2236.32	-1.72072	0.621776	-1.15914	0.246401	1
MSTRG.11202.1	345.677	0.973398	0.568521	0	1	1
MSTRG.11203.1	1276.43	0.357189	0.106998	0	1	1
MSTRG.11205.1	2619.42	0.339272	0.163657	0	1	1
MSTRG.11205.2	1695.74	0.250355	0.20685	0	1	1
MSTRG.11205.3	1034.99	-0.932072	0.711667	0	1	1
MSTRG.11206.1	166.587	0.393413	0.468483	0	1	1
MSTRG.11206.2	168.876	1.25098	0.442554	0.567127	0.570628	1
MSTRG.11206.3	665.297	0.465886	0.347051	0	1	1
MSTRG.11208.1	0.485112	-0.405065	0.916202	0	1	NA
MSTRG.11209.1	760.87	0.0936786	0.128036	0	1	1
MSTRG.1121.1	23.6	0.339821	0.825809	0	1	1
MSTRG.1121.2	3.59904	1.08033	0.965519	0.0832022	0.933691	NA
MSTRG.11214.1	178.92	-0.271358	0.202672	0	1	1
MSTRG.11215.1	7.44946	-0.634182	0.883677	0	1	1
MSTRG.11216.1	22.1819	0.557281	1.00124	0	1	1
MSTRG.11217.1	506.064	1.02814	0.350868	0.0802096	0.936071	1
MSTRG.11217.2	13.8096	1.16165	0.937123	0.172493	0.86305	1
MSTRG.11219.1	44.1973	-0.333272	0.614163	0	1	1
MSTRG.1122.1	0.606242	0.690356	0.916832	0	1	NA
MSTRG.11220.1	13.3127	0.0103866	0.853022	0	1	1
MSTRG.11221.1	774.998	0.847413	0.262785	0	1	1
MSTRG.11222.1	78.2577	-0.0850555	0.319756	0	1	1
MSTRG.11224.1	122.755	-1.11287	0.37379	-0.301951	0.762689	1
MSTRG.11224.2	12.7628	-0.609457	0.97961	0	1	1
MSTRG.11225.1	788.032	0.0743806	0.253962	0	1	1
MSTRG.11227.1	6027.45	-0.528135	0.225403	0	1	1
MSTRG.11227.2	450.708	1.19303	0.940277	0.205288	0.837347	1
MSTRG.11228.1	13.8929	0.302089	0.749128	0	1	1
MSTRG.11236.1	19.9618	-0.431598	0.504387	0	1	1
MSTRG.11237.1	693.923	-0.482887	0.498119	0	1	1
MSTRG.11237.2	1037.47	-0.26763	0.528397	0	1	1
MSTRG.11237.3	295.151	-0.363506	0.728806	0	1	1
MSTRG.11237.4	1788.91	-0.30982	0.631516	0	1	1
MSTRG.11238.1	5.40898	0.38811	1.00172	0	1	1
MSTRG.11240.1	24.307	-0.111548	0.314021	0	1	1
MSTRG.11243.1	27.4463	0.644426	0.385722	0	1	1
MSTRG.11244.1	5009.2	0.27816	0.128188	0	1	1
MSTRG.11246.1	229.301	-0.470042	0.259458	0	1	1
MSTRG.11246.2	16.2793	1.16618	0.937592	0.177243	0.859318	1
MSTRG.11248.1	123.567	-0.839226	0.408701	0	1	1
MSTRG.11250.1	62.1466	0.918249	0.381436	0	1	1
MSTRG.11251.1	19.8342	0.542928	0.408597	0	1	1
MSTRG.11252.1	100.256	-5.86477	0.955417	-5.09177	3.54732e-07	7.94314e-05
MSTRG.11252.2	43.1749	-1.65997	0.93971	-0.702312	0.482485	1
MSTRG.11257.1	243.138	0.120465	0.165055	0	1	1
MSTRG.11257.2	4.52358	0.177505	0.965668	0	1	NA
MSTRG.11258.1	52.9174	0.347068	0.813289	0	1	1
MSTRG.11259.1	2.60107	0.581628	1.00286	0	1	NA
MSTRG.1126.1	5.81329	-0.858416	1.00314	0	1	1
MSTRG.11260.1	148.067	-0.318523	0.220881	0	1	1
MSTRG.11261.1	676.639	1.28827	0.402264	0.716616	0.473611	1
MSTRG.11262.1	193.547	-1.49789	0.495393	-1.00505	0.314875	1
MSTRG.11263.1	9528.24	0.753602	0.184826	0	1	1
MSTRG.11264.1	96.6427	0.0931155	0.295082	0	1	1
MSTRG.11266.1	689.256	-0.115409	0.134752	0	1	1
MSTRG.11268.1	4432.84	-0.211683	0.125051	0	1	1
MSTRG.11269.1	426.314	3.40096	0.764395	3.141	0.00168374	0.0840328
MSTRG.11271.1	3042.11	-0.0860011	0.069868	0	1	1
MSTRG.11272.1	252.911	-0.0776117	0.121295	0	1	1
MSTRG.11274.1	269.153	-0.0546119	0.173255	0	1	1
MSTRG.11275.1	235.154	0.363726	0.351754	0	1	1
MSTRG.11278.1	394.199	-0.279978	0.0972517	0	1	1
MSTRG.11280.1	158.175	1.14642	0.435177	0.336451	0.736531	1
MSTRG.11280.2	18.0219	-0.339022	0.944726	0	1	1
MSTRG.11280.3	8.51783	-0.456054	0.936989	0	1	1
MSTRG.11281.1	45.5298	1.40187	0.964185	0.416793	0.67683	1
MSTRG.11283.1	9.91919	-1.3245	0.646117	-0.502228	0.615507	1
MSTRG.11287.1	20506.9	0.2216	0.111943	0	1	1
MSTRG.11288.1	1034.8	-0.55401	0.402425	0	1	1
MSTRG.11289.1	81.6702	-0.861943	0.612702	0	1	1
MSTRG.1129.1	37.169	0.441097	0.632208	0	1	1
MSTRG.11290.1	2862.26	0.031802	0.141313	0	1	1
MSTRG.11291.1	166.82	0.0187905	0.979021	0	1	1
MSTRG.11291.2	469.283	1.77125	0.95948	0.803821	0.421501	1
MSTRG.11291.3	1164.83	0.218925	0.400189	0	1	1
MSTRG.11292.1	5.30827	0.757135	0.964993	0	1	1
MSTRG.11294.1	18.2653	0.38583	0.416036	0	1	1
MSTRG.11295.1	15.0811	-2.12532	0.906615	-1.24123	0.214521	1
MSTRG.11297.1	1052.07	1.25396	0.288352	0.880746	0.378455	1
MSTRG.11299.1	50.9109	0.0522455	0.762511	0	1	1
MSTRG.11299.2	9.08011	0.923649	0.936615	0	1	1
MSTRG.11302.1	785.178	-0.149406	0.313203	0	1	1
MSTRG.11302.2	72.2382	0.940309	1.00174	0	1	1
MSTRG.11302.3	33.545	1.17922	0.938877	0.190888	0.848613	1
MSTRG.11305.1	18.209	0.532848	0.837759	0	1	1
MSTRG.11306.1	968.242	-0.0832463	0.129522	0	1	1
MSTRG.11307.1	124.561	0.558988	0.207756	0	1	1
MSTRG.11308.1	440.265	-0.103808	0.297833	0	1	1
MSTRG.11308.2	10.8805	-0.14793	0.978154	0	1	1
MSTRG.11311.2	578.673	0.335204	0.258881	0	1	1
MSTRG.11311.3	625.707	-1.27101	0.504595	-0.537089	0.591206	1
MSTRG.11311.4	1208.05	0.116645	0.358511	0	1	1
MSTRG.11312.1	98.7345	0.669152	0.207576	0	1	1
MSTRG.11315.1	0.485668	0.564548	0.915834	0	1	NA
MSTRG.11316.1	820.094	-0.141534	0.167509	0	1	1
MSTRG.11319.1	88.6908	0.509236	0.66506	0	1	1
MSTRG.11319.2	7.37256	0.258356	1.00234	0	1	1
MSTRG.1132.1	608.638	0.0240045	0.129923	0	1	1
MSTRG.11321.1	126.42	-0.085788	0.173659	0	1	1
MSTRG.11327.1	83.9908	0.440087	0.212101	0	1	1
MSTRG.11328.1	9.68441	-4.76104	0.744516	-5.05166	4.37987e-07	9.55155e-05
MSTRG.11329.1	12.8292	-3.57548	0.812651	-3.16923	0.00152844	0.0779101
MSTRG.11332.1	706.628	0.761962	0.210646	0	1	1
MSTRG.11332.2	61.0578	1.63174	0.949924	0.665039	0.506025	1
MSTRG.11334.1	102.178	-1.19311	0.589511	-0.327575	0.743233	1
MSTRG.11334.2	1.212	-1.29976	0.920453	-0.325669	0.744675	NA
MSTRG.11334.3	5.03367	-0.880018	0.838845	0	1	1
MSTRG.11335.1	15.9392	-0.455989	0.747975	0	1	1
MSTRG.11336.1	17.3155	-0.439726	0.479854	0	1	1
MSTRG.11338.1	9.20389	-1.23194	0.677691	-0.342245	0.732167	1
MSTRG.11340.1	2982.23	-0.499834	0.194154	0	1	1
MSTRG.11341.1	9.20248	-0.919822	0.759993	0	1	1
MSTRG.11342.1	806.942	2.97305	0.409763	4.8151	1.47129e-06	0.000277431
MSTRG.11344.1	6501.64	-0.087962	0.0698035	0	1	1
MSTRG.11345.1	1575.27	0.0713255	0.0527525	0	1	1
MSTRG.11346.1	22.8205	-0.481218	0.888918	0	1	1
MSTRG.11348.1	8.21932	-2.16414	0.987261	-1.17917	0.238332	1
MSTRG.11349.3	99.0209	-1.07706	0.770784	-0.099973	0.920366	1
MSTRG.11350.1	16.1154	3.72196	0.819988	3.31951	0.000901765	0.0513402
MSTRG.11351.1	0.374931	-1.02221	0.913709	-0.0243077	0.980607	NA
MSTRG.11352.1	6.45417	-0.423965	0.939882	0	1	1
MSTRG.11353.1	133.785	0.316498	0.164256	0	1	1
MSTRG.11353.2	3.6777	0.599214	1.00297	0	1	NA
MSTRG.11354.1	59.0157	-2.52813	0.732108	-2.08731	0.0368603	0.814467
MSTRG.11356.1	3931.53	0.0561173	0.0561404	0	1	1
MSTRG.1136.1	147.845	1.31072	0.402072	0.772793	0.439645	1
MSTRG.11362.1	7.75133	1.15635	0.936449	0.166958	0.867403	1
MSTRG.11363.2	659.346	0.371034	0.296404	0	1	1
MSTRG.1137.1	57.0396	-1.76164	0.8796	-0.865891	0.38655	1
MSTRG.11371.1	75.7181	-1.07831	0.302005	-0.259287	0.795414	1
MSTRG.11372.1	1054.77	-2.43575	0.522603	-2.7473	0.00600882	0.220961
MSTRG.11373.1	792.027	-0.331649	0.495212	0	1	1
MSTRG.11373.2	5.32026	-1.80131	0.65597	-1.22157	0.221869	1
MSTRG.11374.1	60.291	-2.81221	0.83622	-2.16715	0.0302235	0.706738
MSTRG.11375.1	560.681	-1.86454	0.32602	-2.65179	0.00800652	0.274686
MSTRG.11378.1	8.55183	-0.075317	0.812815	0	1	1
MSTRG.1138.1	223.662	-0.0151486	0.222006	0	1	1
MSTRG.11381.1	1115.42	0.305608	0.141055	0	1	1
MSTRG.11381.2	68.5975	-1.66156	0.939715	-0.703997	0.481435	1
MSTRG.11382.1	96.243	0.0489457	0.270157	0	1	1
MSTRG.11382.2	4.42176	1.12772	0.933313	0.136848	0.891151	NA
MSTRG.11383.1	18040.7	-1.46668	0.308197	-1.51423	0.129967	1
MSTRG.11386.1	3143.33	0.214797	0.103546	0	1	1
MSTRG.11387.1	808.95	0.871614	0.805855	0	1	1
MSTRG.11387.2	3822.54	0.0649903	0.258024	0	1	1
MSTRG.11387.3	2971.28	0.526419	0.18639	0	1	1
MSTRG.11388.1	693.348	0.183841	0.127922	0	1	1
MSTRG.11389.1	2712.42	-0.416945	0.142639	0	1	1
MSTRG.11389.2	439.441	0.241658	0.979373	0	1	1
MSTRG.11389.3	432.618	1.0472	0.839533	0.0562275	0.955161	1
MSTRG.11389.4	177.054	1.1909	0.940063	0.20307	0.83908	1
MSTRG.1139.1	32.4356	-0.248797	0.525135	0	1	1
MSTRG.11390.1	86.7832	3.8823	0.81825	3.52252	0.000427463	0.0285239
MSTRG.11392.1	1262.5	-0.147873	0.237866	0	1	1
MSTRG.11392.2	640.959	0.0739571	0.148691	0	1	1
MSTRG.11392.3	123.832	0.700341	0.961555	0	1	1
MSTRG.11392.4	6.91003	-0.322498	0.938231	0	1	1
MSTRG.11393.1	13.1107	0.495281	0.877394	0	1	1
MSTRG.11393.2	275.231	0.20859	0.159941	0	1	1
MSTRG.11395.1	1678.13	-0.490499	0.15033	0	1	1
MSTRG.11396.1	119.614	0.0454529	0.951092	0	1	1
MSTRG.11398.1	6.57461	0.5027	0.885202	0	1	1
MSTRG.11400.1	8.40055	-0.286215	0.743692	0	1	1
MSTRG.11401.1	378.664	0.943255	0.428874	0	1	1
MSTRG.11401.2	113.819	0.560904	0.411818	0	1	1
MSTRG.11402.1	34.8083	-2.21536	0.531064	-2.28854	0.0221063	0.565142
MSTRG.11403.1	848.378	0.527771	0.134061	0	1	1
MSTRG.11406.1	228.324	-0.198798	0.233855	0	1	1
MSTRG.11407.1	302.275	0.309833	0.78636	0	1	1
MSTRG.11407.2	143.081	0.507902	0.63557	0	1	1
MSTRG.11407.3	5.88961	1.11491	0.931893	0.123307	0.901864	1
MSTRG.11407.4	131.346	-0.244436	0.903759	0	1	1
MSTRG.11409.1	163.743	0.149653	0.397855	0	1	1
MSTRG.11410.1	557.775	-1.69308	0.346357	-2.00106	0.0453857	0.92239
MSTRG.11410.2	224.557	0.686597	0.909283	0	1	1
MSTRG.11410.3	20.5554	-0.821899	0.939434	0	1	1
MSTRG.11410.4	1.62587	-0.7511	0.969021	0	1	NA
MSTRG.11411.1	2.32914	-1.1769	0.967316	-0.182879	0.854893	NA
MSTRG.11412.1	7.11917	1.30265	1.00038	0.302536	0.762243	1
MSTRG.11413.1	6.95523	1.38962	0.974748	0.399716	0.689366	1
MSTRG.11414.1	1521.84	0.407499	0.180318	0	1	1
MSTRG.11415.2	222.846	0.125416	0.247331	0	1	1
MSTRG.11416.1	6.35171	-0.612732	0.936593	0	1	1
MSTRG.11417.1	360.773	0.0777882	0.133573	0	1	1
MSTRG.11419.1	1325.02	-0.220475	0.202036	0	1	1
MSTRG.11419.2	225.459	1.04768	0.949392	0.0502176	0.959949	1
MSTRG.11420.1	7953.61	-1.82199	0.35692	-2.303	0.0212788	0.55044
MSTRG.11423.1	1274.89	0.161555	0.108424	0	1	1
MSTRG.11427.1	951.187	0.217464	0.169005	0	1	1
MSTRG.11427.2	46.7727	0.138884	0.995606	0	1	1
MSTRG.11428.1	0.232103	0.369446	0.915054	0	1	NA
MSTRG.11429.1	5818.96	-0.274417	0.0894846	0	1	1
MSTRG.11430.1	871.281	-0.1812	0.214913	0	1	1
MSTRG.11430.2	83.9444	0.125167	0.91203	0	1	1
MSTRG.11431.1	6.64195	2.56785	0.718134	2.18323	0.0290186	0.685381
MSTRG.11438.1	219.209	-0.284441	0.188177	0	1	1
MSTRG.11438.2	39.8483	-0.388191	0.888539	0	1	1
MSTRG.11439.1	241.824	-0.882795	0.156407	0	1	1
MSTRG.11441.1	188.785	-2.58011	0.943051	-1.67553	0.0938311	1
MSTRG.11441.2	274.382	-1.45401	0.530117	-0.856426	0.391762	1
MSTRG.11442.1	5345.17	0.979257	0.225848	0	1	1
MSTRG.11444.1	36.1606	-0.904429	1.00203	0	1	1
MSTRG.11448.1	208.863	-1.44209	0.589488	-0.749958	0.45328	1
MSTRG.11450.1	1796.62	0.311959	0.202159	0	1	1
MSTRG.11450.2	68.1112	1.18854	0.939836	0.20061	0.841004	1
MSTRG.11450.3	29.9434	1.17503	0.938533	0.186493	0.852058	1
MSTRG.11453.1	42.6936	-0.769467	0.494158	0	1	1
MSTRG.11456.1	50.5777	-0.511632	0.332651	0	1	1
MSTRG.11459.1	828.425	-0.0799481	0.169337	0	1	1
MSTRG.11460.1	52.1023	1.35301	0.839095	0.420699	0.673975	1
MSTRG.11461.1	1514	0.0303312	0.0759066	0	1	1
MSTRG.11462.1	5992.27	0.244309	0.13221	0	1	1
MSTRG.11463.1	530.71	-0.189265	0.159106	0	1	1
MSTRG.11464.1	307.897	-2.2128	0.4608	-2.63195	0.00848959	0.285786
MSTRG.11465.1	166.474	-0.323545	0.231995	0	1	1
MSTRG.11467.1	4004.92	0.907438	0.162109	0	1	1
MSTRG.11467.2	3862.59	0.575905	0.161434	0	1	1
MSTRG.1147.1	42.7452	1.91845	0.467304	1.96542	0.0493651	0.972621
MSTRG.11471.1	0.374931	-1.02221	0.913709	-0.0243077	0.980607	NA
MSTRG.11472.1	86.5996	-1.46588	0.793591	-0.587058	0.557165	1
MSTRG.11473.1	17.1075	1.98586	0.718086	1.3729	0.169784	1
MSTRG.11480.1	17.4053	1.53927	0.967452	0.557415	0.577244	1
MSTRG.11481.1	9.84358	1.01576	1.00149	0.015732	0.987448	1
MSTRG.11482.1	407.42	-0.388142	0.210775	0	1	1
MSTRG.11483.1	66.9132	0.664898	0.392501	0	1	1
MSTRG.11484.1	34.3061	1.30155	0.452628	0.666215	0.505274	1
MSTRG.11485.1	1101.38	0.143427	0.142637	0	1	1
MSTRG.11487.1	245.084	0.617328	0.16745	0	1	1
MSTRG.11488.1	649.492	-0.236548	0.230354	0	1	1
MSTRG.11488.2	237.351	-0.130955	0.913183	0	1	1
MSTRG.11490.1	13.3498	0.371584	0.705764	0	1	1
MSTRG.11491.1	141.412	0.980334	0.958201	0	1	1
MSTRG.11494.1	100.31	0.420139	0.271753	0	1	1
MSTRG.11497.1	342.585	-0.149904	0.277923	0	1	1
MSTRG.11497.2	15.3573	-1.25479	0.998254	-0.255232	0.798544	1
MSTRG.11499.1	107.16	0.111349	0.397765	0	1	1
MSTRG.11499.2	105.838	-0.715353	0.349071	0	1	1
MSTRG.11501.1	585.408	-1.35047	0.219653	-1.59556	0.110587	1
MSTRG.11502.1	11257.2	-0.292234	0.120943	0	1	1
MSTRG.11502.2	263.727	2.81834	0.910008	1.99816	0.045699	0.92613
MSTRG.11509.1	834.673	-1.53991	0.361718	-1.49262	0.135536	1
MSTRG.11510.1	587.551	0.57636	0.200295	0	1	1
MSTRG.11511.1	4.24754	-1.53186	0.996818	-0.533553	0.59365	NA
MSTRG.11512.1	417.214	-2.07399	0.49003	-2.19168	0.0284025	0.673894
MSTRG.11517.1	30.5177	0.305917	0.567122	0	1	1
MSTRG.11517.2	0.754335	0.889248	0.916076	0	1	NA
MSTRG.1152.1	161.054	0.487349	0.216589	0	1	1
MSTRG.11521.1	10.9851	-1.61571	0.936686	-0.657331	0.510968	1
MSTRG.11525.1	7.65499	0.372852	0.929093	0	1	1
MSTRG.11527.1	18.3919	-0.00895462	0.846656	0	1	1
MSTRG.11528.1	695.647	0.0633002	0.223875	0	1	1
MSTRG.11529.1	248.358	0.0474082	0.131343	0	1	1
MSTRG.11529.2	4.63225	-0.141051	0.937259	0	1	NA
MSTRG.11529.3	13.5208	0.681803	0.781628	0	1	1
MSTRG.11530.1	2054.95	0.520109	0.16988	0	1	1
MSTRG.11530.2	398.72	1.70241	0.843484	0.832754	0.404983	1
MSTRG.11530.3	180.581	-2.67621	0.784301	-2.13721	0.032581	0.746208
MSTRG.11531.1	530.207	0.479145	0.189284	0	1	1
MSTRG.11531.2	198.649	0.0824029	0.991847	0	1	1
MSTRG.11531.3	1401.97	0.156714	0.220828	0	1	1
MSTRG.11532.1	8530.56	-0.259082	0.0773955	0	1	1
MSTRG.11533.1	460.069	-0.606422	0.918354	0	1	1
MSTRG.11536.1	417.31	-0.534903	0.22898	0	1	1
MSTRG.11539.1	456.665	0.225454	0.154493	0	1	1
MSTRG.11539.2	188.886	-0.145022	0.221264	0	1	1
MSTRG.11544.1	5486.32	-0.394929	0.244494	0	1	1
MSTRG.11544.2	1313.9	0.573713	0.94033	0	1	1
MSTRG.11546.1	646.79	0.175811	0.139656	0	1	1
MSTRG.11548.1	8.88669	-0.608253	0.857671	0	1	1
MSTRG.1155.1	69.3347	-1.49054	0.387413	-1.2662	0.205441	1
MSTRG.11550.1	5866.47	0.140287	0.132594	0	1	1
MSTRG.11553.1	156.755	0.234318	0.337792	0	1	1
MSTRG.11554.1	1650.49	-1.80142	0.530839	-1.50972	0.131116	1
MSTRG.11555.1	763.198	0.581769	0.313116	0	1	1
MSTRG.11555.2	518.681	-0.144699	0.348055	0	1	1
MSTRG.11555.3	124.628	1.28122	0.97455	0.288565	0.772914	1
MSTRG.11555.4	188.806	-0.313348	0.840317	0	1	1
MSTRG.11556.1	6.87569	-0.399147	0.921097	0	1	1
MSTRG.11557.1	347.917	-0.492613	0.991853	0	1	1
MSTRG.11557.2	513.102	-1.02112	0.799363	-0.0264235	0.97892	1
MSTRG.11558.1	302.264	-0.127634	0.130523	0	1	1
MSTRG.11560.1	5.17909	-0.367352	0.886064	0	1	1
MSTRG.11564.1	3564.45	-0.813144	0.351484	0	1	1
MSTRG.11565.1	13463.4	0.174831	0.100758	0	1	1
MSTRG.11566.1	2812.83	-0.059961	0.0656049	0	1	1
MSTRG.11568.1	115.782	0.185652	0.973422	0	1	1
MSTRG.11568.2	100.787	0.68171	0.993037	0	1	1
MSTRG.11568.3	603.036	-0.224204	0.140197	0	1	1
MSTRG.11568.4	473.32	-0.0946484	0.216982	0	1	1
MSTRG.11568.5	27.1743	1.98401	0.909186	1.0823	0.27912	1
MSTRG.11568.6	90.3014	0.79911	0.981505	0	1	1
MSTRG.11570.1	22.2286	0.0366553	0.426086	0	1	1
MSTRG.11573.1	3047.41	0.0188427	0.0784317	0	1	1
MSTRG.11574.1	322.077	-2.05735	0.911185	-1.16041	0.245882	1
MSTRG.11574.2	21.5204	-1.5682	0.973663	-0.583574	0.559507	1
MSTRG.11575.1	5.64597	-2.476	0.926833	-1.59252	0.111268	1
MSTRG.11576.1	9.7892	-3.52673	1.00252	-2.52039	0.0117226	0.358088
MSTRG.11578.1	4958.47	-0.204295	0.118504	0	1	1
MSTRG.11578.2	846.16	0.115994	0.363978	0	1	1
MSTRG.11579.1	72.17	0.718767	0.24161	0	1	1
MSTRG.1158.1	2.81147	1.04231	0.978288	0.0432482	0.965504	NA
MSTRG.11581.1	44.863	-5.07669	0.974762	-4.18224	2.8865e-05	0.00323724
MSTRG.11581.2	29.1093	-1.65385	0.939316	-0.696096	0.486369	1
MSTRG.11582.1	28.5919	-3.27201	0.732707	-3.10085	0.00192966	0.0938775
MSTRG.11583.1	101.865	-0.654283	0.342433	0	1	1
MSTRG.11585.1	790.771	0.348942	0.161542	0	1	1
MSTRG.11586.1	377.807	-0.0869174	0.290622	0	1	1
MSTRG.11587.1	262.772	-0.419948	0.135349	0	1	1
MSTRG.11589.1	2061.69	0.186166	0.113313	0	1	1
MSTRG.11591.1	177.82	-0.465841	1.00166	0	1	1
MSTRG.11591.2	651.22	0.847937	0.286611	0	1	1
MSTRG.11593.1	1338.11	-0.0391826	0.344382	0	1	1
MSTRG.11593.2	323.637	0.474957	0.919526	0	1	1
MSTRG.11593.3	278.213	-1.56663	0.799956	-0.708332	0.478739	1
MSTRG.11594.1	116.998	-0.0674426	0.399967	0	1	1
MSTRG.11596.1	177.253	-2.12435	0.541256	-2.07729	0.0377749	0.825582
MSTRG.11598.1	3.67347	-0.963514	0.975732	0	1	NA
MSTRG.116.1	2012.82	-1.13441	0.54324	-0.247427	0.804578	1
MSTRG.11602.1	1186.78	-0.103007	0.15596	0	1	1
MSTRG.11602.2	13.5912	-1.59421	0.936011	-0.634831	0.525539	1
MSTRG.11605.1	1223.61	-0.582961	0.187488	0	1	1
MSTRG.11605.2	31.4078	-1.64149	0.938843	-0.683276	0.494432	1
MSTRG.11605.3	8.7805	0.0370369	0.785103	0	1	1
MSTRG.11611.1	594.961	-0.279379	0.19791	0	1	1
MSTRG.11612.1	1032.46	-0.181571	0.161179	0	1	1
MSTRG.11612.2	190.23	0.925788	0.399501	0	1	1
MSTRG.11613.1	934.951	0.075529	0.192887	0	1	1
MSTRG.11614.1	3544.25	0.992778	0.148672	0	1	1
MSTRG.11615.1	2171.76	-0.738911	0.184298	0	1	1
MSTRG.11620.2	6.33168	-0.497226	0.946869	0	1	1
MSTRG.11622.1	10178.8	0.313666	0.0883563	0	1	1
MSTRG.11623.1	11899.7	0.232799	0.138293	0	1	1
MSTRG.11624.1	636.192	0.222563	0.142938	0	1	1
MSTRG.11625.1	299.859	-0.875239	0.397153	0	1	1
MSTRG.11625.2	26.5104	-0.0628852	0.976694	0	1	1
MSTRG.11626.1	1449.5	0.0419747	0.149182	0	1	1
MSTRG.11628.1	275.668	-0.000937193	0.315736	0	1	1
MSTRG.11629.1	4.49798	-0.832606	0.99912	0	1	NA
MSTRG.1163.1	13.4793	0.230673	0.728591	0	1	1
MSTRG.11630.1	1716.82	0.130492	0.239927	0	1	1
MSTRG.11630.2	707.399	-0.178868	0.840367	0	1	1
MSTRG.11631.1	227.43	-3.00399	0.58708	-3.41349	0.000641356	0.039715
MSTRG.11631.2	175.877	-0.540578	0.800193	0	1	1
MSTRG.11631.3	46.8468	-0.94003	0.996661	0	1	1
MSTRG.11635.1	2.75723	1.01645	0.921751	0.0178478	0.98576	NA
MSTRG.11636.1	2487.43	0.0880387	0.161965	0	1	1
MSTRG.11638.1	156.652	-3.00451	0.910108	-2.2025	0.0276299	0.661193
MSTRG.11638.2	23.8947	-2.67365	1.00087	-1.6722	0.0944853	1
MSTRG.11639.1	180.816	0.349213	0.301349	0	1	1
MSTRG.11639.2	0.91136	-0.478955	0.921275	0	1	NA
MSTRG.11639.4	8.94668	0.534704	0.966682	0	1	1
MSTRG.11640.1	2091.2	0.077923	0.0981349	0	1	1
MSTRG.11643.1	1534.72	-0.0433387	0.243244	0	1	1
MSTRG.11646.1	11.6847	-2.72548	0.753589	-2.28968	0.0220397	0.564123
MSTRG.11647.1	4.43672	1.12767	0.933503	0.136768	0.891214	NA
MSTRG.11648.1	18.3324	2.18319	0.993491	1.19094	0.233677	1
MSTRG.1165.1	34.8654	-0.528905	0.470065	0	1	1
MSTRG.11654.1	103.418	-2.64582	0.618376	-2.66152	0.0077788	0.26964
MSTRG.11654.2	209.01	-1.73074	0.434057	-1.68352	0.0922747	1
MSTRG.11654.3	47.6313	0.693213	0.997296	0	1	1
MSTRG.11658.1	47.339	0.0285088	0.739256	0	1	1
MSTRG.1166.1	3.87592	1.73605	0.998809	0.736932	0.461163	NA
MSTRG.11661.1	325.884	-0.0356984	0.10472	0	1	1
MSTRG.11662.1	3.73573	-1.57759	0.939208	-0.614981	0.538568	NA
MSTRG.11667.1	5692.45	-0.636899	0.218802	0	1	1
MSTRG.1167.1	132.202	0.687372	0.221785	0	1	1
MSTRG.11670.1	1491.88	0.386394	0.17711	0	1	1
MSTRG.11670.2	291.827	1.22389	0.863523	0.259279	0.79542	1
MSTRG.11676.1	69.1385	0.464364	0.94266	0	1	1
MSTRG.11677.1	10.9046	-0.116171	0.938993	0	1	1
MSTRG.11678.1	10.9655	-1.17142	0.450833	-0.38022	0.703782	1
MSTRG.11679.1	667.822	-0.457995	0.20428	0	1	1
MSTRG.11679.2	26.2276	1.17276	0.938238	0.184129	0.853912	1
MSTRG.1168.1	40.4317	-0.938232	0.522038	0	1	1
MSTRG.11687.1	14.8749	1.15069	0.948353	0.158894	0.873753	1
MSTRG.11688.1	90.3055	0.848675	0.236228	0	1	1
MSTRG.11691.1	388.559	0.106076	0.122916	0	1	1
MSTRG.11691.2	20.7481	2.11556	0.740474	1.50655	0.131925	1
MSTRG.11692.1	306.155	-0.067872	0.439867	0	1	1
MSTRG.11692.2	245.685	0.0156862	0.305663	0	1	1
MSTRG.11692.3	125.323	0.653568	0.379027	0	1	1
MSTRG.11692.4	147.908	0.616707	0.574997	0	1	1
MSTRG.11692.5	160.147	0.503572	0.666068	0	1	1
MSTRG.11692.6	38.355	0.551382	0.939819	0	1	1
MSTRG.11693.1	0.369061	-0.678744	0.914731	0	1	NA
MSTRG.11695.1	3.86874	-0.285463	0.936779	0	1	NA
MSTRG.11696.1	2789.55	-0.177134	0.131295	0	1	1
MSTRG.11697.1	405.587	-0.212185	0.234583	0	1	1
MSTRG.11697.2	26.3716	-0.637436	0.997027	0	1	1
MSTRG.11697.3	84.8011	0.156115	0.914499	0	1	1
MSTRG.11698.1	118.337	1.57149	0.600105	0.952311	0.340939	1
MSTRG.11699.1	107.691	3.16039	0.705988	3.06009	0.00221267	0.104112
MSTRG.11699.2	6.34533	3.15075	0.845148	2.54482	0.0109335	0.340411
MSTRG.1170.2	74.3048	0.580277	0.888474	0	1	1
MSTRG.1170.3	19.8871	1.17992	0.938975	0.191611	0.848047	1
MSTRG.11700.3	17.1029	-0.291816	0.939501	0	1	1
MSTRG.11702.1	794.709	0.332534	0.173752	0	1	1
MSTRG.11702.2	264.118	1.27242	0.608322	0.447824	0.65428	1
MSTRG.11702.3	190.861	0.30205	0.814496	0	1	1
MSTRG.11702.4	121.796	0.199821	0.940195	0	1	1
MSTRG.11703.1	8.20634	0.067368	0.916277	0	1	1
MSTRG.11705.1	4334.57	0.0968218	0.0880973	0	1	1
MSTRG.11706.1	164.849	0.145083	1.00161	0	1	1
MSTRG.11708.1	1250.39	0.556021	0.463222	0	1	1
MSTRG.11709.1	1436.85	0.391945	0.120747	0	1	1
MSTRG.11711.1	2856.04	1.23819	0.325364	0.732067	0.464128	1
MSTRG.11717.1	2451.05	0.120978	0.148086	0	1	1
MSTRG.11717.2	389.779	0.00803161	0.14524	0	1	1
MSTRG.11717.3	98.8151	-0.778084	0.926077	0	1	1
MSTRG.11718.1	862.337	1.68993	0.20972	3.28979	0.00100261	0.0556293
MSTRG.11720.1	3782.9	-0.10603	0.218366	0	1	1
MSTRG.11721.1	772.074	-1.76725	0.329321	-2.32979	0.0198172	0.522604
MSTRG.11721.2	6214.63	0.372967	0.120514	0	1	1
MSTRG.11730.1	997.858	0.918969	0.24266	0	1	1
MSTRG.11732.1	119.846	-1.13088	0.879424	-0.148824	0.881693	1
MSTRG.11732.2	100.128	0.44296	0.812424	0	1	1
MSTRG.11732.3	48.5412	2.18941	0.88479	1.34429	0.178856	1
MSTRG.11732.4	41.351	2.57844	1.00275	1.57411	0.115462	1
MSTRG.11733.1	119.825	-1.14705	0.472515	-0.311202	0.755647	1
MSTRG.11733.2	52.7827	-0.360709	0.998014	0	1	1
MSTRG.11736.1	3353.07	0.198404	0.179286	0	1	1
MSTRG.11737.1	269.307	1.15575	0.297781	0.52303	0.600954	1
MSTRG.11737.2	126.283	-1.0535	0.462867	-0.115579	0.907986	1
MSTRG.11738.1	438.24	-1.17053	0.329633	-0.517326	0.604928	1
MSTRG.11739.1	563.181	-0.640558	0.235364	0	1	1
MSTRG.11739.2	40.1044	0.342602	0.957483	0	1	1
MSTRG.1174.1	4.18995	-0.414008	0.975188	0	1	NA
MSTRG.11742.1	101.086	-0.113065	0.360801	0	1	1
MSTRG.11744.1	134.233	-2.54955	0.584278	-2.65207	0.00799998	0.274686
MSTRG.11744.2	7.74901	0.182194	0.937425	0	1	1
MSTRG.11745.1	125.027	1.99989	0.375645	2.66181	0.00777219	0.26964
MSTRG.11746.1	163.901	-0.0254407	0.264104	0	1	1
MSTRG.11746.2	18.0468	1.17082	0.938101	0.182094	0.855509	1
MSTRG.11746.4	25.0883	0.318007	0.93963	0	1	1
MSTRG.11747.1	193.03	0.795789	0.308769	0	1	1
MSTRG.11748.1	9.40218	-0.170428	0.468614	0	1	1
MSTRG.11749.1	328.857	-0.318666	0.125894	0	1	1
MSTRG.1175.1	9.90591	-0.972952	0.566529	0	1	1
MSTRG.11750.1	4792.17	0.203399	0.0887503	0	1	1
MSTRG.11751.1	5205.53	0.277038	0.363676	0	1	1
MSTRG.11751.2	433.204	-0.349087	0.977774	0	1	1
MSTRG.11751.3	193.124	0.455272	0.327404	0	1	1
MSTRG.11751.4	135.927	0.829178	0.877537	0	1	1
MSTRG.11751.5	82.6525	1.53743	0.680057	0.790275	0.429367	1
MSTRG.11752.1	304.714	0.204825	0.234397	0	1	1
MSTRG.11753.1	50.0833	1.16499	0.860727	0.191687	0.847987	1
MSTRG.11754.1	3000.14	-1.67306	0.615487	-1.09355	0.274154	1
MSTRG.11755.1	2698.11	-0.257545	0.104957	0	1	1
MSTRG.11758.1	1639.17	0.577241	0.143555	0	1	1
MSTRG.11759.1	3.63439	0.0141174	0.935339	0	1	NA
MSTRG.1176.1	856.873	0.16464	0.111938	0	1	1
MSTRG.11760.1	8.05186	1.22009	0.945913	0.232671	0.816017	1
MSTRG.11761.1	10.1588	1.24573	0.948786	0.258993	0.795641	1
MSTRG.11762.1	827.033	0.563937	0.230818	0	1	1
MSTRG.11762.2	257.398	0.184396	0.663341	0	1	1
MSTRG.11762.3	171.614	-0.616475	0.986233	0	1	1
MSTRG.11767.1	280.687	-0.239983	0.294364	0	1	1
MSTRG.11768.1	474.159	-0.238885	0.265987	0	1	1
MSTRG.11768.2	27.5182	0.502588	0.933773	0	1	1
MSTRG.11768.3	7.43899	0.895099	1.00248	0	1	1
MSTRG.1177.1	653.171	-0.937352	0.369182	0	1	1
MSTRG.11770.1	148.432	0.238131	0.84957	0	1	1
MSTRG.11770.2	292.141	-0.360348	0.683567	0	1	1
MSTRG.11770.3	268.838	0.401159	0.909619	0	1	1
MSTRG.11770.4	32.8449	0.142412	0.98608	0	1	1
MSTRG.11774.1	2671.6	0.230268	0.136799	0	1	1
MSTRG.11774.2	696.525	0.810217	0.425493	0	1	1
MSTRG.11775.1	1350.54	-0.400015	0.257198	0	1	1
MSTRG.11777.1	1579	-0.381885	0.190025	0	1	1
MSTRG.11778.1	10.8423	-0.309905	0.942673	0	1	1
MSTRG.1178.1	9.24481	0.535472	0.483669	0	1	1
MSTRG.11781.1	1462.66	0.2014	0.139539	0	1	1
MSTRG.11782.1	19.4608	-0.309958	0.599421	0	1	1
MSTRG.11783.1	322.175	-0.616398	0.128897	0	1	1
MSTRG.11784.1	337.875	-1.29001	0.540857	-0.536204	0.591818	1
MSTRG.11784.2	186.287	-0.681449	0.523522	0	1	1
MSTRG.11788.1	9.05295	-0.473414	0.950252	0	1	1
MSTRG.11789.1	252.985	-0.82514	0.183529	0	1	1
MSTRG.1179.1	163.767	0.158222	0.322287	0	1	1
MSTRG.11790.1	1688.07	0.180897	0.0740489	0	1	1
MSTRG.11791.1	1386.03	-0.560074	0.154622	0	1	1
MSTRG.11792.1	55.4579	-0.158809	0.533983	0	1	1
MSTRG.11793.1	195.703	0.133214	0.801686	0	1	1
MSTRG.11793.2	919.618	-0.577297	0.899396	0	1	1
MSTRG.11793.3	505.205	0.607481	0.940307	0	1	1
MSTRG.11793.4	356.705	-0.0652844	0.960453	0	1	1
MSTRG.11793.5	153.711	1.1907	0.940072	0.202852	0.839251	1
MSTRG.11794.1	378.731	-0.409462	0.42027	0	1	1
MSTRG.11797.1	46.4966	-0.0154747	0.286403	0	1	1
MSTRG.11798.1	2532.85	0.1164	0.142535	0	1	1
MSTRG.11799.1	2276.69	-0.814739	0.249289	0	1	1
MSTRG.118.1	206.531	0.641253	0.22257	0	1	1
MSTRG.11800.1	46.6707	-2.18519	0.618586	-1.91596	0.0553701	1
MSTRG.11802.1	33.9556	-0.204925	0.444527	0	1	1
MSTRG.11803.1	4.44618	0.305316	0.616282	0	1	NA
MSTRG.11809.1	7763.07	-1.25384	0.455963	-0.556704	0.57773	1
MSTRG.11811.1	9.14886	0.399157	0.994186	0	1	1
MSTRG.11813.1	1.28868	1.09321	0.988821	0.0942653	0.924898	NA
MSTRG.11817.1	0.116052	0.225183	0.914544	0	1	NA
MSTRG.11819.2	974.073	-0.0633995	0.117018	0	1	1
MSTRG.11820.1	1744.95	0.0873423	0.276612	0	1	1
MSTRG.11821.1	72.7519	-1.8138	0.407446	-1.99733	0.0457893	0.92721
MSTRG.11821.2	20.4352	-0.702238	0.99382	0	1	1
MSTRG.11822.1	510.23	-0.860182	0.342992	0	1	1
MSTRG.11826.1	356.719	-0.82193	0.458399	0	1	1
MSTRG.11826.2	6.54149	1.12021	0.932748	0.12888	0.897453	1
MSTRG.11829.1	9.58555	-1.40238	0.988227	-0.407177	0.683878	1
MSTRG.11830.1	8.70483	0.75025	0.736231	0	1	1
MSTRG.11831.1	36.854	-0.895391	0.373234	0	1	1
MSTRG.11834.1	237.887	-0.736698	0.281712	0	1	1
MSTRG.11836.2	139.531	0.142341	0.308709	0	1	1
MSTRG.11837.1	1.78425	1.06033	0.925279	0.0652035	0.948012	NA
MSTRG.11838.1	21580.1	-0.619835	0.169458	0	1	1
MSTRG.11839.1	17.2736	-0.770808	0.575866	0	1	1
MSTRG.1184.1	8.11614	-1.06774	0.874797	-0.0774403	0.938273	1
MSTRG.11849.1	48.2005	0.227499	0.309593	0	1	1
MSTRG.11850.1	23.4519	0.756745	0.68633	0	1	1
MSTRG.1186.1	93.1265	0.249837	0.229651	0	1	1
MSTRG.1186.2	7.12563	-0.112471	0.519458	0	1	1
MSTRG.11860.1	99.2669	-4.59393	0.6832	-5.26043	1.43718e-07	3.65919e-05
MSTRG.11862.1	6918.93	0.868717	0.406415	0	1	1
MSTRG.11866.1	280.483	-0.0136341	0.171407	0	1	1
MSTRG.11867.1	2433.26	-0.0542005	0.122873	0	1	1
MSTRG.11871.1	758.292	0.103466	0.133413	0	1	1
MSTRG.11871.2	124.431	1.0574	0.482044	0.119076	0.905215	1
MSTRG.11872.1	442.861	-1.16095	0.328817	-0.489491	0.624494	1
MSTRG.11873.1	80.4184	0.468898	0.28134	0	1	1
MSTRG.11875.1	144.393	-0.235958	0.4826	0	1	1
MSTRG.11875.2	85.2862	-0.0820697	0.342275	0	1	1
MSTRG.11878.1	356.677	0.924686	0.311169	0	1	1
MSTRG.11878.2	37.3011	1.1774	0.93867	0.188987	0.850103	1
MSTRG.11879.1	10.1801	0.699681	0.473486	0	1	1
MSTRG.1188.1	13.5331	-3.04471	0.995615	-2.05372	0.040003	0.854909
MSTRG.11880.1	10.0728	0.853287	0.574386	0	1	1
MSTRG.11881.1	757.647	-1.6873	0.368452	-1.86536	0.0621307	1
MSTRG.11883.1	592.377	-1.03491	0.381758	-0.0914492	0.927136	1
MSTRG.11885.1	5.88034	0.471674	0.782978	0	1	1
MSTRG.11886.1	38.1654	1.02834	0.398463	0.0711226	0.9433	1
MSTRG.11887.1	57.2977	0.769362	0.297532	0	1	1
MSTRG.11888.1	6923.37	0.364089	0.114902	0	1	1
MSTRG.11888.2	147.535	-1.66282	0.939909	-0.705195	0.480689	1
MSTRG.11889.1	471.228	-0.303414	0.259226	0	1	1
MSTRG.11889.2	60.7746	1.18861	0.939836	0.200683	0.840947	1
MSTRG.11891.1	119.697	1.82205	0.453312	1.81344	0.0697643	1
MSTRG.11892.1	218.188	-1.51328	0.693165	-0.740488	0.459004	1
MSTRG.11894.1	425.6	-0.908573	0.242735	0	1	1
MSTRG.11895.1	179.304	0.502901	0.283026	0	1	1
MSTRG.11895.2	5.5426	-0.244327	0.936504	0	1	1
MSTRG.11895.3	56.2714	-0.644556	0.706573	0	1	1
MSTRG.11896.1	2.40914	-1.42973	0.925402	-0.464373	0.64238	NA
MSTRG.11897.1	13.7608	-0.688524	0.759101	0	1	1
MSTRG.11898.1	129.427	0.329045	0.846302	0	1	1
MSTRG.11899.1	185.571	1.12628	0.679404	0.185864	0.852552	1
MSTRG.119.1	107.661	-0.113514	0.205622	0	1	1
MSTRG.11900.1	19.0213	-1.60712	0.999621	-0.607347	0.54362	1
MSTRG.11901.1	6656.64	0.100311	0.196466	0	1	1
MSTRG.11901.2	710.92	0.871694	0.854929	0	1	1
MSTRG.11901.3	3513.05	0.51436	0.204772	0	1	1
MSTRG.11902.1	97.9792	0.00805452	0.269267	0	1	1
MSTRG.11905.1	189.232	-2.14219	0.400496	-2.85193	0.00434545	0.172572
MSTRG.11905.2	114.839	-2.28585	0.721015	-1.78339	0.0745221	1
MSTRG.11905.3	5.08288	-0.310256	0.95601	0	1	1
MSTRG.11908.1	1103.21	0.140698	0.149741	0	1	1
MSTRG.11910.1	2395.76	0.166055	0.189874	0	1	1
MSTRG.11911.1	51.7532	-1.31995	0.573013	-0.558373	0.57659	1
MSTRG.11914.1	148.98	0.244221	0.252502	0	1	1
MSTRG.11915.1	74.8506	-0.838108	0.954587	0	1	1
MSTRG.11917.1	8.93544	-0.348363	0.995139	0	1	1
MSTRG.11918.1	2.14753	-0.415248	0.93261	0	1	NA
MSTRG.11920.1	338.723	0.522823	0.17268	0	1	1
MSTRG.11924.1	26.5558	-0.224023	0.920595	0	1	1
MSTRG.11925.1	278.174	-0.464866	0.991742	0	1	1
MSTRG.11925.2	372.766	1.15667	0.798347	0.196247	0.844417	1
MSTRG.11926.1	932.677	-1.33467	0.309893	-1.07996	0.280159	1
MSTRG.11929.1	27.8865	-0.343756	0.394773	0	1	1
MSTRG.11930.1	159.934	0.901028	0.240416	0	1	1
MSTRG.11932.1	25.9248	-0.944421	0.747868	0	1	1
MSTRG.11933.1	490.041	0.772613	0.287019	0	1	1
MSTRG.11933.2	135.775	-0.96926	0.646116	0	1	1
MSTRG.11934.1	613.183	0.406758	0.068407	0	1	1
MSTRG.11936.1	4.17164	-0.56451	0.935351	0	1	NA
MSTRG.11939.1	42.3319	-2.56806	0.851991	-1.84047	0.0656997	1
MSTRG.11940.1	1.92152	1.0841	0.928141	0.0906164	0.927797	NA
MSTRG.11941.1	66.0575	-0.138517	0.353564	0	1	1
MSTRG.11942.1	389.768	0.29862	0.143181	0	1	1
MSTRG.11943.1	73.1451	-0.597133	0.242647	0	1	1
MSTRG.11944.1	481.907	0.257687	0.202916	0	1	1
MSTRG.11946.1	70.4315	-0.961067	0.544251	0	1	1
MSTRG.11948.1	4571.93	-0.0683143	0.112831	0	1	1
MSTRG.11949.1	791.588	-0.0555198	0.23735	0	1	1
MSTRG.11949.2	129.516	1.96445	0.998871	0.965536	0.334277	1
MSTRG.11949.3	26.8374	-1.64573	0.938943	-0.687716	0.491632	1
MSTRG.11951.1	128.006	1.03352	0.373256	0.0898091	0.928439	1
MSTRG.11951.2	44.6516	1.16082	1.00258	0.160402	0.872564	1
MSTRG.11951.3	5.77841	1.15165	0.936007	0.162015	0.871294	1
MSTRG.11951.4	30.7137	2.31722	0.949078	1.3879	0.165168	1
MSTRG.11951.5	4.84515	1.10162	0.93032	0.109226	0.913023	1
MSTRG.11952.1	290.544	-0.290311	0.196913	0	1	1
MSTRG.11952.2	11.1726	-0.0374693	0.883999	0	1	1
MSTRG.11954.1	5.52217	-0.316856	0.781706	0	1	1
MSTRG.11955.1	30.2187	-0.200527	0.676014	0	1	1
MSTRG.11957.1	128.85	0.0704208	0.205501	0	1	1
MSTRG.11958.1	6.07132	1.09767	0.78387	0.124595	0.900844	1
MSTRG.11962.1	35.0891	-0.158401	0.523365	0	1	1
MSTRG.11964.1	513.642	-0.517275	0.469067	0	1	1
MSTRG.11964.2	210.081	-1.21201	0.891393	-0.237844	0.812002	1
MSTRG.11964.3	9.7094	-1.58644	0.935763	-0.626694	0.53086	1
MSTRG.11964.6	117.923	-0.15197	0.940224	0	1	1
MSTRG.11964.7	66.7107	-1.24213	0.955408	-0.253434	0.799933	1
MSTRG.11964.8	68.7597	0.0884431	0.732854	0	1	1
MSTRG.11969.1	334.938	0.348497	0.416219	0	1	1
MSTRG.11969.2	242.799	-0.586372	0.919911	0	1	1
MSTRG.11969.3	310.056	-0.277727	0.502841	0	1	1
MSTRG.11969.4	65.9465	-0.48244	0.820881	0	1	1
MSTRG.11969.5	35.1877	1.02849	0.938865	0.0303501	0.975788	1
MSTRG.11969.6	8.98356	0.67189	0.93616	0	1	1
MSTRG.11970.1	3.38702	0.519445	0.959018	0	1	NA
MSTRG.11971.1	506.788	0.112736	0.103363	0	1	1
MSTRG.11972.1	1282.69	0.230905	0.226923	0	1	1
MSTRG.11973.1	154.658	-0.467135	0.143952	0	1	1
MSTRG.11974.1	246.188	-0.149561	0.286485	0	1	1
MSTRG.11974.2	48.5222	-0.106539	0.543786	0	1	1
MSTRG.11974.3	36.8122	0.680158	0.793483	0	1	1
MSTRG.11974.4	33.6874	0.481864	0.821829	0	1	1
MSTRG.11974.5	19.0439	-0.156951	1.00112	0	1	1
MSTRG.11977.1	776.026	-1.17671	0.412342	-0.428542	0.668257	1
MSTRG.11977.2	132.537	1.10534	0.764626	0.13777	0.890422	1
MSTRG.11977.3	125.963	0.377181	0.920243	0	1	1
MSTRG.11978.1	3690.58	4.61132	0.505701	7.14122	9.2508e-13	9.66553e-10
MSTRG.11979.1	35.2494	0.0285605	0.963856	0	1	1
MSTRG.11979.2	132.324	-1.34412	0.667603	-0.515454	0.606236	1
MSTRG.11979.3	55.2961	-1.24892	0.929045	-0.267929	0.788754	1
MSTRG.11979.4	7.93822	-0.72233	0.937117	0	1	1
MSTRG.11979.5	17.4836	-1.5349	1.00286	-0.533379	0.593771	1
MSTRG.11980.1	286.562	0.352167	0.303365	0	1	1
MSTRG.11980.2	78.5123	-0.219116	0.982353	0	1	1
MSTRG.11980.3	19.0604	0.34149	0.939514	0	1	1
MSTRG.11981.1	302.028	1.45287	0.493157	0.918314	0.358454	1
MSTRG.11984.1	330.824	-1.22201	0.329161	-0.674458	0.50002	1
MSTRG.11988.1	33.4261	-1.43358	0.619146	-0.700283	0.483751	1
MSTRG.11989.1	10.3085	-0.217645	0.921731	0	1	1
MSTRG.11992.1	172.782	0.257242	0.211095	0	1	1
MSTRG.11993.1	1376.91	0.438184	0.155391	0	1	1
MSTRG.11993.2	139.503	0.243354	0.915523	0	1	1
MSTRG.11997.1	617.689	-0.240012	0.218842	0	1	1
MSTRG.11998.1	701.62	0.289968	0.240382	0	1	1
MSTRG.11999.1	302.444	0.606826	0.228083	0	1	1
MSTRG.11999.2	13.2996	1.29481	0.954124	0.308986	0.757332	1
MSTRG.12000.1	99.1433	0.38702	0.174539	0	1	1
MSTRG.12001.1	159.915	-0.598709	0.26667	0	1	1
MSTRG.12001.2	10.1622	-1.58254	0.935565	-0.622657	0.53351	1
MSTRG.12002.1	1935.19	-0.159877	0.228135	0	1	1
MSTRG.12002.2	266.682	2.14429	0.545185	2.09891	0.0358253	0.799699
MSTRG.12004.1	41.8477	0.867882	1.00187	0	1	1
MSTRG.12005.1	50.1515	0.412795	0.317264	0	1	1
MSTRG.12008.1	65.0606	-2.04841	0.521038	-2.01216	0.0442034	0.9057
MSTRG.12009.1	497.369	-0.698572	0.42346	0	1	1
MSTRG.1201.1	15.7387	-0.827168	0.894228	0	1	1
MSTRG.12015.1	138.887	-0.279274	0.417305	0	1	1
MSTRG.12018.1	243.141	0.449552	0.183169	0	1	1
MSTRG.12022.1	90.983	-0.1992	0.313925	0	1	1
MSTRG.12024.1	48.4142	-1.83534	0.898489	-0.929714	0.352519	1
MSTRG.12025.1	29.5832	0.253213	0.262819	0	1	1
MSTRG.12026.1	843.394	0.650261	0.150575	0	1	1
MSTRG.12026.2	27.9688	1.16682	0.937698	0.177899	0.858802	1
MSTRG.12027.1	158.896	-0.324477	0.204236	0	1	1
MSTRG.1203.1	5.94448	-0.117954	1.0024	0	1	1
MSTRG.12030.1	2450.47	-0.251145	0.105574	0	1	1
MSTRG.12031.1	376.338	1.05233	0.255483	0.204809	0.837721	1
MSTRG.12032.1	195.466	0.13492	0.265969	0	1	1
MSTRG.12033.1	80.3035	1.91555	0.467618	1.95791	0.050241	0.982452
MSTRG.12036.1	214.379	-0.359677	0.214987	0	1	1
MSTRG.12036.2	11.4073	0.237361	0.991839	0	1	1
MSTRG.12037.1	34.5389	-0.00729062	0.307409	0	1	1
MSTRG.12038.1	71.7266	0.2793	0.23938	0	1	1
MSTRG.12039.1	65.1295	0.552142	0.309885	0	1	1
MSTRG.12039.2	3.78287	-1.5023	0.928574	-0.54094	0.588549	NA
MSTRG.12042.1	391.072	-0.0249846	0.215498	0	1	1
MSTRG.12042.2	50.2733	-0.260835	0.956691	0	1	1
MSTRG.12042.3	53.8221	1.70617	0.983036	0.718359	0.472536	1
MSTRG.12043.1	75.312	0.0725647	0.940131	0	1	1
MSTRG.12043.2	1376.8	-1.32212	0.326335	-0.987093	0.323597	1
MSTRG.12045.1	84.5511	-1.41875	0.479341	-0.873587	0.382343	1
MSTRG.12046.1	0.427643	0.465704	0.915103	0	1	NA
MSTRG.12051.1	60.6978	1.03461	0.318926	0.108535	0.913571	1
MSTRG.12054.1	6.15707	-1.57817	0.93403	-0.619009	0.535911	1
MSTRG.12058.1	68.4827	0.029962	0.262333	0	1	1
MSTRG.12060.1	0.879501	-1.04951	0.920986	-0.0537525	0.957132	NA
MSTRG.12063.1	331.103	-0.0732294	0.988614	0	1	1
MSTRG.12063.2	616.417	0.234359	0.37612	0	1	1
MSTRG.12064.1	914.162	-1.75302	0.685105	-1.09913	0.271711	1
MSTRG.12067.1	238.156	-0.172195	0.211757	0	1	1
MSTRG.12067.2	16.0225	1.17825	0.938788	0.189868	0.849413	1
MSTRG.12071.1	134.148	-0.165684	0.406545	0	1	1
MSTRG.12073.1	18.3115	-0.157723	0.462729	0	1	1
MSTRG.12075.1	807.306	0.227053	0.22968	0	1	1
MSTRG.12075.2	99.7798	0.480738	0.651049	0	1	1
MSTRG.12076.1	279.952	-0.47196	0.21123	0	1	1
MSTRG.12076.2	24.0628	-0.355675	0.939771	0	1	1
MSTRG.12077.1	539.238	-0.124591	0.272713	0	1	1
MSTRG.12077.2	141.949	-0.0338871	0.843395	0	1	1
MSTRG.12078.1	951.922	0.0906104	0.0930155	0	1	1
MSTRG.12079.1	3024.06	0.414844	0.145039	0	1	1
MSTRG.12079.2	1373.69	0.479889	0.22302	0	1	1
MSTRG.12080.1	598.281	-0.107752	0.196355	0	1	1
MSTRG.12081.1	8.89857	1.01114	0.646346	0.0172394	0.986246	1
MSTRG.12085.1	16.1989	-0.238057	0.370172	0	1	1
MSTRG.12086.1	1480.62	-0.117968	0.236958	0	1	1
MSTRG.1209.1	226.724	-2.24623	0.923629	-1.34928	0.177249	1
MSTRG.12091.1	476.802	0.142039	0.251002	0	1	1
MSTRG.12097.1	174.533	0.290983	0.650958	0	1	1
MSTRG.12099.1	81.2297	-1.13943	0.524948	-0.265608	0.790541	1
MSTRG.1210.1	4.02676	-1.31931	0.984089	-0.324469	0.745583	NA
MSTRG.12101.1	18.5485	-2.21986	0.887536	-1.37444	0.169306	1
MSTRG.12102.1	32.7753	0.846927	0.460181	0	1	1
MSTRG.12105.1	96.7253	-2.12851	0.653931	-1.72573	0.0843957	1
MSTRG.12106.1	154.168	-2.01241	0.326362	-3.10212	0.0019214	0.0938397
MSTRG.12106.2	0.712649	-0.955751	0.917478	0	1	NA
MSTRG.12106.3	0.90741	-1.07698	0.921411	-0.0835505	0.933414	NA
MSTRG.12113.1	253.147	-0.0197731	0.353265	0	1	1
MSTRG.12115.1	2.2294	-0.870884	0.931388	0	1	NA
MSTRG.12116.1	3.38769	-0.452489	0.935725	0	1	NA
MSTRG.12116.2	398.229	-0.128407	0.251836	0	1	1
MSTRG.12116.3	25.4591	0.0679151	0.858946	0	1	1
MSTRG.12117.1	131.719	-1.5575	0.506771	-1.1001	0.27129	1
MSTRG.1212.1	306.845	-0.0429628	0.206525	0	1	1
MSTRG.12121.1	1227.99	-0.920379	0.502694	0	1	1
MSTRG.12121.2	331.439	-0.548253	0.81467	0	1	1
MSTRG.12121.3	355.952	-0.851185	0.989427	0	1	1
MSTRG.12123.1	107.521	-1.14349	0.745347	-0.192508	0.847344	1
MSTRG.12123.2	126.689	-0.0578591	0.517141	0	1	1
MSTRG.12123.3	59.0179	-1.4023	0.717063	-0.561037	0.574772	1
MSTRG.12123.4	123.489	0.725065	0.784959	0	1	1
MSTRG.12123.5	13.7945	1.55118	1.00227	0.549937	0.582363	1
MSTRG.12123.6	6.51559	-1.33784	0.936712	-0.36066	0.718353	1
MSTRG.12123.7	21.8235	0.440973	0.992178	0	1	1
MSTRG.12125.1	1405.23	0.16166	0.172057	0	1	1
MSTRG.12126.1	1892.25	-0.174471	0.340191	0	1	1
MSTRG.12126.2	625.281	1.05562	0.844431	0.0658666	0.947484	1
MSTRG.12126.3	448.15	1.07674	0.9857	0.0778512	0.937946	1
MSTRG.1213.1	18.3406	0.164989	1.00274	0	1	1
MSTRG.12134.1	594.71	3.50292	0.789615	3.1698	0.00152546	0.0778371
MSTRG.12134.2	49.0404	1.18778	0.939745	0.199824	0.841618	1
MSTRG.12135.1	1716.09	3.47354	0.985168	2.51078	0.0120465	0.365976
MSTRG.12135.2	311.473	1.19264	0.940236	0.204884	0.837663	1
MSTRG.12135.3	710.771	1.19302	0.940273	0.205277	0.837356	1
MSTRG.12136.1	164.575	-1.55454	0.793433	-0.698908	0.484609	1
MSTRG.12137.1	1511.53	0.896968	0.277731	0	1	1
MSTRG.12139.1	669.547	0.128102	0.204495	0	1	1
MSTRG.12139.2	133.235	0.0963611	0.640811	0	1	1
MSTRG.12139.3	45.5931	0.29097	0.263437	0	1	1
MSTRG.1214.1	6.08218	1.17305	0.991609	0.174513	0.861462	1
MSTRG.12140.1	249.201	0.519742	0.14176	0	1	1
MSTRG.12141.1	111.483	0.507846	0.183854	0	1	1
MSTRG.12142.1	190.811	0.572781	0.19748	0	1	1
MSTRG.12142.2	1.93757	-1.40675	0.922873	-0.440744	0.659398	NA
MSTRG.12143.1	34.0652	-0.841542	0.761981	0	1	1
MSTRG.12145.1	15.1128	1.73541	0.698652	1.05261	0.292521	1
MSTRG.12147.1	24.6256	1.93699	1.00121	0.935866	0.349342	1
MSTRG.12148.1	9.35321	1.32279	0.988509	0.326541	0.744015	1
MSTRG.12149.1	237.508	0.119793	0.383723	0	1	1
MSTRG.12153.1	1082.63	0.251005	0.0896562	0	1	1
MSTRG.12156.1	6687.47	0.172391	0.554575	0	1	1
MSTRG.12159.1	316.429	1.26775	0.80615	0.332135	0.739787	1
MSTRG.12163.1	1554.98	-0.0393769	0.0898657	0	1	1
MSTRG.12166.1	4567.47	0.114466	0.11673	0	1	1
MSTRG.12167.1	488.66	1.68386	0.483359	1.41481	0.157123	1
MSTRG.12167.2	263.159	-0.198342	0.459641	0	1	1
MSTRG.12167.3	109.964	0.672211	0.680063	0	1	1
MSTRG.12167.4	280.572	1.38786	0.484816	0.800012	0.423704	1
MSTRG.1217.1	17.6466	1.00465	0.787466	0.00590615	0.995288	1
MSTRG.12170.1	143.418	1.1327	0.359117	0.369519	0.711741	1
MSTRG.12172.1	275.316	-2.43454	0.578533	-2.47961	0.0131526	0.390823
MSTRG.12174.1	4085.31	0.173687	0.115054	0	1	1
MSTRG.12175.1	165.952	-2.25966	0.495154	-2.54397	0.0109601	0.341028
MSTRG.12175.2	22.3847	-1.25149	0.704221	-0.357125	0.720998	1
MSTRG.12175.3	249	-2.40578	0.38398	-3.66108	0.000251151	0.01858
MSTRG.12175.4	81.6875	-1.28068	0.574372	-0.488668	0.625077	1
MSTRG.12175.5	32.2851	-4.49777	0.728238	-4.80306	1.56257e-06	0.000289805
MSTRG.12175.6	84.9558	-2.46312	0.746421	-1.96018	0.0499742	0.978761
MSTRG.12175.7	55.0195	-1.65834	0.895738	-0.734973	0.462356	1
MSTRG.12180.1	278.085	-0.173721	0.262454	0	1	1
MSTRG.12181.1	428.797	0.431092	0.228895	0	1	1
MSTRG.12182.1	3.34203	-1.07151	0.934756	-0.0765061	0.939016	NA
MSTRG.12186.1	937.911	0.197231	0.226749	0	1	1
MSTRG.1219.1	9.14681	-0.233247	0.71663	0	1	1
MSTRG.12195.1	339.807	0.038061	0.175453	0	1	1
MSTRG.12199.1	1195.66	0.113355	0.127523	0	1	1
MSTRG.12199.2	147.099	0.583792	0.917371	0	1	1
MSTRG.1220.1	4.88166	-0.163692	0.94725	0	1	1
MSTRG.12201.2	70.8405	0.970883	0.725986	0	1	1
MSTRG.12201.4	12.7826	0.177221	0.414118	0	1	1
MSTRG.12203.1	3.78133	-0.567335	0.956798	0	1	NA
MSTRG.12204.1	189.401	-1.24236	0.593871	-0.408104	0.683197	1
MSTRG.12205.1	300.722	0.0399767	0.210415	0	1	1
MSTRG.12206.1	610.717	1.01997	0.206246	0.0968403	0.922853	1
MSTRG.12206.2	77.2724	1.9643	0.900328	1.07106	0.284144	1
MSTRG.12207.1	2871.05	0.737632	0.175736	0	1	1
MSTRG.12209.1	19.6264	0.462143	0.932959	0	1	1
MSTRG.1221.1	38.6132	-1.89489	0.930198	-0.962047	0.336026	1
MSTRG.12211.1	470.438	-0.164716	0.15028	0	1	1
MSTRG.12212.1	35.7934	0.311067	0.347764	0	1	1
MSTRG.12213.1	400.943	-0.161221	0.326817	0	1	1
MSTRG.12214.1	429.823	-0.0154127	0.175361	0	1	1
MSTRG.12221.1	8.00072	-1.32772	0.90504	-0.362105	0.717274	1
MSTRG.12222.1	4901.38	-0.0718516	0.0425469	0	1	1
MSTRG.12225.1	14.0119	0.286249	0.709909	0	1	1
MSTRG.12227.1	77.5856	0.38522	0.762062	0	1	1
MSTRG.12228.1	7.87796	0.399797	0.641767	0	1	1
MSTRG.12231.1	492.076	-0.144757	0.173691	0	1	1
MSTRG.12231.2	85.3523	0.744506	0.724775	0	1	1
MSTRG.12234.1	12.9535	-0.9783	0.405491	0	1	1
MSTRG.12235.1	200.719	-1.85284	0.359715	-2.37087	0.0177465	0.483968
MSTRG.12238.1	6.79444	-0.920023	0.764094	0	1	1
MSTRG.12239.1	115.628	0.294706	0.206753	0	1	1
MSTRG.12240.1	43.0775	-0.45861	0.439815	0	1	1
MSTRG.12242.1	32.2075	2.55162	0.91031	1.70449	0.0882891	1
MSTRG.12244.1	17.5252	-0.0571125	0.526112	0	1	1
MSTRG.12245.1	6.05559	-0.198986	0.877171	0	1	1
MSTRG.12246.1	17.1857	0.1046	0.991462	0	1	1
MSTRG.12247.1	4274.88	-0.263397	0.17134	0	1	1
MSTRG.12248.1	2.52699	0.492568	0.953995	0	1	NA
MSTRG.12251.1	74.0415	-0.0871988	0.477322	0	1	1
MSTRG.12252.1	194.903	-0.126229	0.200014	0	1	1
MSTRG.12253.1	2928.02	0.0210467	0.49244	0	1	1
MSTRG.12253.2	2323.54	-0.0695678	0.345776	0	1	1
MSTRG.12253.3	1381.37	-0.353281	0.283717	0	1	1
MSTRG.12253.4	808.372	-1.66571	0.943657	-0.705458	0.480525	1
MSTRG.12253.5	127.1	-1.6308	1.00273	-0.629078	0.529298	1
MSTRG.12255.1	53.6245	-1.05097	0.298252	-0.170894	0.864307	1
MSTRG.12257.1	147.598	-0.165347	0.244734	0	1	1
MSTRG.12257.2	2.81426	1.08267	0.928007	0.0890839	0.929015	NA
MSTRG.12258.1	1.68456	-1.00493	0.924406	-0.00533325	0.995745	NA
MSTRG.12259.1	103.678	-0.127245	0.303586	0	1	1
MSTRG.1226.1	45.1181	1.82656	0.411566	2.00832	0.0446095	0.911044
MSTRG.12260.1	34.8695	-4.46423	0.606894	-5.70814	1.1422e-08	4.30756e-06
MSTRG.12261.1	214.667	0.90159	0.362345	0	1	1
MSTRG.12261.2	680.447	0.046805	0.446929	0	1	1
MSTRG.12261.3	158.88	0.179868	0.981092	0	1	1
MSTRG.12263.1	1338.89	0.296614	0.144007	0	1	1
MSTRG.12265.1	464.322	-0.366145	0.189555	0	1	1
MSTRG.12267.1	1143.29	-0.537856	0.319991	0	1	1
MSTRG.12267.2	454.988	-0.122148	0.392629	0	1	1
MSTRG.12267.3	798.416	-0.649489	0.37263	0	1	1
MSTRG.12267.4	1392.13	-1.06795	0.37348	-0.181934	0.855635	1
MSTRG.12267.5	86.4788	0.553375	0.995641	0	1	1
MSTRG.12268.1	643.958	-0.785689	0.236485	0	1	1
MSTRG.12269.1	9.2758	-1.37034	0.881924	-0.419927	0.674539	1
MSTRG.12274.1	37.9188	-5.26363	0.711072	-5.99606	2.02162e-09	9.30278e-07
MSTRG.12278.1	8.70184	-1.60697	0.936191	-0.64834	0.516765	1
MSTRG.12282.1	133.96	-3.40517	0.794593	-3.02693	0.00247055	0.114421
MSTRG.12284.1	87.9096	2.82574	0.530903	3.43893	0.000584015	0.0369861
MSTRG.12287.1	8.86644	1.45571	0.791756	0.575574	0.564903	1
MSTRG.12289.1	132.689	-0.44758	0.268126	0	1	1
MSTRG.12290.1	14.6056	1.26555	0.975605	0.272189	0.785477	1
MSTRG.12291.1	13.0958	0.67349	0.417267	0	1	1
MSTRG.12292.1	1459.8	0.0329731	0.0860718	0	1	1
MSTRG.12293.1	196.145	-1.79758	0.430316	-1.85348	0.063814	1
MSTRG.12293.2	169.521	-1.3281	0.893056	-0.36739	0.713328	1
MSTRG.12294.1	377.398	2.83082	0.556742	3.28845	0.00100741	0.0557724
MSTRG.12295.1	3880.11	-0.449076	0.418482	0	1	1
MSTRG.12295.2	1438.19	-0.676763	0.928758	0	1	1
MSTRG.12295.3	192.005	2.27788	0.851852	1.50012	0.133584	1
MSTRG.12295.4	372.781	-0.326773	0.867402	0	1	1
MSTRG.12297.1	13.7168	-3.62442	0.784659	-3.34466	0.000823847	0.0479379
MSTRG.12298.1	428.274	0.111905	0.328248	0	1	1
MSTRG.12299.1	1217.64	-0.612403	0.301133	0	1	1
MSTRG.12299.2	106.387	0.180228	0.785858	0	1	1
MSTRG.12301.1	3.38291	0.569158	1.00276	0	1	NA
MSTRG.12302.1	1.10397	-0.458805	0.923097	0	1	NA
MSTRG.12303.1	3.33247	0.0800277	0.963974	0	1	NA
MSTRG.12305.1	438.915	-0.70887	0.234013	0	1	1
MSTRG.12307.1	5632.33	0.116356	0.0745364	0	1	1
MSTRG.12308.1	811.969	0.228292	0.269058	0	1	1
MSTRG.12308.2	62.7203	-0.741819	0.996481	0	1	1
MSTRG.12310.1	1117.94	-0.925975	0.329113	0	1	1
MSTRG.12311.1	18.9994	-3.46388	0.802899	-3.06873	0.00214969	0.101965
MSTRG.12314.1	649.144	0.521526	0.141045	0	1	1
MSTRG.12317.1	665.733	-0.0446633	0.126318	0	1	1
MSTRG.12319.1	1.20591	0.254086	0.921687	0	1	NA
MSTRG.12320.1	32.496	1.17033	0.938053	0.181574	0.855917	1
MSTRG.12320.2	913.673	-0.345039	0.267209	0	1	1
MSTRG.12320.4	8.20584	1.14922	0.935837	0.159454	0.873312	1
MSTRG.12321.1	18.6006	0.62839	0.413659	0	1	1
MSTRG.12323.1	249.636	-1.73828	0.420134	-1.75724	0.0788767	1
MSTRG.12323.2	19.5369	-1.86443	1.00174	-0.862938	0.388172	1
MSTRG.12325.1	1128.81	0.0914966	0.0964574	0	1	1
MSTRG.12328.1	11.97	0.0402012	0.70705	0	1	1
MSTRG.12332.1	376.622	0.0391826	0.145687	0	1	1
MSTRG.12335.1	113.151	-0.144408	0.19966	0	1	1
MSTRG.12336.1	766.636	0.551627	0.146683	0	1	1
MSTRG.12338.1	168.783	-0.484924	0.266738	0	1	1
MSTRG.12339.1	21.0925	-0.220652	0.362518	0	1	1
MSTRG.1234.1	43.5518	-1.00731	0.646701	-0.0113075	0.990978	1
MSTRG.12341.1	174.965	0.828209	0.258177	0	1	1
MSTRG.12348.1	511.153	-1.32314	0.560028	-0.577006	0.563936	1
MSTRG.12356.1	24.9002	-0.0344411	0.995183	0	1	1
MSTRG.12366.1	1499.82	0.432988	0.247574	0	1	1
MSTRG.12368.1	0.20309	0.338074	0.914875	0	1	NA
MSTRG.12369.1	68.8351	-1.5626	0.375806	-1.49704	0.134383	1
MSTRG.12370.1	1089.97	0.217744	0.297156	0	1	1
MSTRG.12371.1	116.74	-1.34298	0.304451	-1.12657	0.259926	1
MSTRG.12372.1	436.079	0.685156	0.281457	0	1	1
MSTRG.12372.2	235.276	-1.31996	0.273204	-1.17114	0.241541	1
MSTRG.12372.3	9.32088	0.391707	0.948919	0	1	1
MSTRG.12374.1	31.7427	0.0450519	0.41462	0	1	1
MSTRG.12380.1	169.593	0.758667	0.223962	0	1	1
MSTRG.12381.1	6.14693	-0.2276	0.925731	0	1	1
MSTRG.12387.1	10.4831	1.67776	1.00269	0.675946	0.499075	1
MSTRG.12389.1	627.511	0.691064	0.159651	0	1	1
MSTRG.12390.1	293.301	-0.195151	0.214194	0	1	1
MSTRG.12391.1	4240.48	0.0661855	0.139718	0	1	1
MSTRG.12391.2	661.598	-0.320159	0.386126	0	1	1
MSTRG.12393.1	6.92343	1.14221	0.935109	0.152083	0.879122	1
MSTRG.12395.1	276.645	0.000440405	0.622857	0	1	1
MSTRG.12395.2	223.492	-0.181458	0.878803	0	1	1
MSTRG.12396.1	158.473	-0.280581	0.165001	0	1	1
MSTRG.12396.2	2.48779	-0.397419	0.931885	0	1	NA
MSTRG.12397.1	4.10933	-0.911822	0.99661	0	1	NA
MSTRG.12398.1	2515.55	0.360136	0.110418	0	1	1
MSTRG.12400.1	21.5097	-1.00148	0.525552	-0.00282049	0.99775	1
MSTRG.12402.1	104.27	-0.236794	0.278406	0	1	1
MSTRG.12403.1	16.4894	-2.18047	0.658495	-1.79268	0.0730246	1
MSTRG.12406.1	200.835	-0.409518	0.214935	0	1	1
MSTRG.12409.1	138.432	-0.243098	0.521797	0	1	1
MSTRG.12410.1	569.912	-0.24151	0.170275	0	1	1
MSTRG.12411.1	5321.33	0.0017654	0.074397	0	1	1
MSTRG.12413.1	444.087	0.402449	0.156274	0	1	1
MSTRG.12414.1	32.3885	0.230032	0.392021	0	1	1
MSTRG.12419.1	22.6091	-0.365498	0.457712	0	1	1
MSTRG.12423.1	5449.44	0.616124	0.242001	0	1	1
MSTRG.12426.1	77.4739	-0.120651	0.296723	0	1	1
MSTRG.12427.1	1.40497	0.558429	0.993766	0	1	NA
MSTRG.12428.1	1256.5	-0.0911319	0.142964	0	1	1
MSTRG.1243.1	41.516	0.701831	0.957234	0	1	1
MSTRG.12430.1	137.973	0.671492	0.297682	0	1	1
MSTRG.12431.1	9.09857	-0.143039	0.888734	0	1	1
MSTRG.12432.1	3.2204	0.0401676	0.942052	0	1	NA
MSTRG.12433.1	70.2138	0.405223	0.484587	0	1	1
MSTRG.12436.1	365.896	0.21625	0.963847	0	1	1
MSTRG.12436.2	1076.94	-0.165773	0.797778	0	1	1
MSTRG.12438.1	2.81188	-0.684129	0.945096	0	1	NA
MSTRG.12439.1	393.519	-1.62756	0.463459	-1.35408	0.175709	1
MSTRG.12442.1	2.44617	-0.432874	0.934337	0	1	NA
MSTRG.12443.1	42.3736	0.51386	0.970021	0	1	1
MSTRG.12444.1	34.9526	-4.44965	0.990981	-3.48105	0.000499453	0.0324082
MSTRG.12446.1	3.0162	1.09044	0.92853	0.0974008	0.922408	NA
MSTRG.12447.1	308.693	1.91363	0.414285	2.20532	0.0274317	0.657706
MSTRG.12447.2	127.514	0.852374	0.667255	0	1	1
MSTRG.12448.1	3687.42	-0.265389	0.0636764	0	1	1
MSTRG.12449.1	205.41	0.296503	0.615688	0	1	1
MSTRG.12449.3	10.4351	-1.6046	0.936755	-0.645422	0.518654	1
MSTRG.12449.4	127.735	0.176089	0.999745	0	1	1
MSTRG.12453.1	20.0927	0.0438652	0.487507	0	1	1
MSTRG.12454.1	22.0175	-0.492307	0.345051	0	1	1
MSTRG.12455.1	11.5831	-1.26857	0.581641	-0.461743	0.644266	1
MSTRG.12457.1	260.273	0.451224	0.423649	0	1	1
MSTRG.12457.2	26.1139	0.579048	0.763216	0	1	1
MSTRG.12458.1	19.1795	-0.328425	0.959119	0	1	1
MSTRG.12460.1	161.09	-0.518147	0.458248	0	1	1
MSTRG.12460.2	133.824	-0.235576	0.759799	0	1	1
MSTRG.12460.3	11.9728	-0.429919	0.938997	0	1	1
MSTRG.12461.1	5.36971	0.915219	0.941423	0	1	1
MSTRG.12463.1	3.98365	-0.920969	0.93	0	1	NA
MSTRG.12466.1	30.9909	-0.758504	0.299217	0	1	1
MSTRG.12467.1	32.829	-4.76155	0.778007	-4.83485	1.33243e-06	0.000255084
MSTRG.12469.1	9.09347	-1.46597	0.891097	-0.522917	0.601032	1
MSTRG.12469.2	21.6712	-3.36701	0.704017	-3.36214	0.000773404	0.0460216
MSTRG.1247.1	277.688	0.142442	0.270711	0	1	1
MSTRG.1247.2	14.3728	1.1567	0.936679	0.167294	0.867139	1
MSTRG.12473.1	88.7261	-2.19606	0.651249	-1.83657	0.0662735	1
MSTRG.12475.1	2221.57	-0.525586	0.189045	0	1	1
MSTRG.12476.1	48.8906	-0.809051	0.454183	0	1	1
MSTRG.12476.2	14.097	1.61431	0.981654	0.62579	0.531453	1
MSTRG.12476.3	7.12035	0.806821	0.964466	0	1	1
MSTRG.12477.1	869.591	-2.37907	0.875561	-1.57507	0.115241	1
MSTRG.12479.1	74.7215	0.065897	0.379653	0	1	1
MSTRG.12484.1	1121.66	-0.464393	0.207393	0	1	1
MSTRG.12485.1	3549.09	-0.0108979	0.269024	0	1	1
MSTRG.12485.2	575.296	0.200891	0.421932	0	1	1
MSTRG.12485.3	1350.07	-0.641153	0.542541	0	1	1
MSTRG.12486.1	5.52096	1.40177	0.97645	0.411459	0.680736	1
MSTRG.12489.1	48.7343	2.39047	0.999874	1.39065	0.164332	1
MSTRG.12496.1	16152.9	0.674267	0.204088	0	1	1
MSTRG.12501.1	181.273	-1.29709	0.405443	-0.732763	0.463703	1
MSTRG.12502.1	492.775	-0.291375	0.259195	0	1	1
MSTRG.12502.2	231.92	-0.0900449	0.466428	0	1	1
MSTRG.12502.3	77.1229	0.190549	0.829284	0	1	1
MSTRG.12503.1	2.03479	-0.329688	0.930096	0	1	NA
MSTRG.12504.1	1112.18	0.604674	0.672008	0	1	1
MSTRG.12504.2	2484.87	-0.163742	0.0742258	0	1	1
MSTRG.12504.3	718.641	-0.911241	0.535548	0	1	1
MSTRG.12505.1	11.7452	0.222403	0.488155	0	1	1
MSTRG.12512.1	15839.6	0.139688	0.068595	0	1	1
MSTRG.12517.1	381.188	0.77369	0.232304	0	1	1
MSTRG.12518.1	70.5299	0.144373	0.19915	0	1	1
MSTRG.12519.1	58.6383	0.340545	0.335389	0	1	1
MSTRG.1252.1	119.611	0.282884	0.202679	0	1	1
MSTRG.12520.1	33.1694	2.67406	0.993313	1.68533	0.0919242	1
MSTRG.12521.1	903.751	-0.184633	0.165233	0	1	1
MSTRG.12522.1	2493.34	-1.24017	0.426781	-0.562737	0.573614	1
MSTRG.12523.1	144.255	-1.39697	0.738825	-0.537296	0.591063	1
MSTRG.12524.1	11.4862	-0.194601	1.00269	0	1	1
MSTRG.12525.1	15.5238	-2.01991	0.840505	-1.21345	0.224958	1
MSTRG.1253.1	12.756	-0.0643152	0.442184	0	1	1
MSTRG.12532.1	2958.85	0.063273	0.125746	0	1	1
MSTRG.12533.1	47.9059	-1.41679	0.564475	-0.738375	0.460287	1
MSTRG.12534.1	979.224	-0.489937	0.236883	0	1	1
MSTRG.12535.1	111.83	0.081085	0.355659	0	1	1
MSTRG.12536.1	67.9434	-0.0431536	0.36138	0	1	1
MSTRG.12538.1	10.3205	0.120244	0.695011	0	1	1
MSTRG.12540.1	6.19622	-0.410855	0.96248	0	1	1
MSTRG.12541.1	477.572	2.17622	0.560326	2.09917	0.0358023	0.799699
MSTRG.12541.2	17.8385	0.585899	0.939027	0	1	1
MSTRG.12541.3	75.2463	0.666795	1.00262	0	1	1
MSTRG.12542.1	23.6069	-1.74846	0.737485	-1.01489	0.310159	1
MSTRG.12545.1	252.92	-0.164622	0.183869	0	1	1
MSTRG.12549.1	358.419	-0.402689	0.111222	0	1	1
MSTRG.12550.1	146.236	0.16121	0.592316	0	1	1
MSTRG.12550.2	42.6904	-0.580004	0.99423	0	1	1
MSTRG.12550.3	22.866	2.97275	0.997691	1.97732	0.0480058	0.956644
MSTRG.12552.1	547.349	0.0192992	0.812083	0	1	1
MSTRG.12552.2	227.746	-0.155596	0.823397	0	1	1
MSTRG.12552.3	370.618	1.35404	0.899582	0.393564	0.693903	1
MSTRG.12557.1	805.734	-0.299601	0.209003	0	1	1
MSTRG.12557.2	155.841	1.74671	0.651145	1.14677	0.251477	1
MSTRG.12557.3	135.387	0.570473	0.734762	0	1	1
MSTRG.12559.1	85.5673	-0.998643	0.647196	0	1	1
MSTRG.1256.1	5.41192	-0.201797	0.75195	0	1	1
MSTRG.12571.1	141.591	-0.107515	0.285741	0	1	1
MSTRG.12571.2	83.348	-0.17583	0.96968	0	1	1
MSTRG.12572.1	29.6755	0.283309	0.433907	0	1	1
MSTRG.12573.1	53.8778	-1.0337	0.594265	-0.0567159	0.954771	1
MSTRG.12574.1	460.984	0.442805	0.200457	0	1	1
MSTRG.12576.1	35.136	-1.82282	0.583709	-1.40964	0.158646	1
MSTRG.12577.1	464.245	-2.91025	0.354362	-5.39067	7.01966e-08	2.00052e-05
MSTRG.12577.2	2.92773	1.07357	0.927048	0.0793585	0.936747	NA
MSTRG.12577.3	5.13186	1.1179	0.932334	0.126454	0.899372	1
MSTRG.12578.1	1916.7	0.0858806	0.0976035	0	1	1
MSTRG.12583.1	156.638	-0.0391826	0.594633	0	1	1
MSTRG.12583.2	74.8332	-0.409043	0.98916	0	1	1
MSTRG.12586.1	259.409	-0.819454	0.454133	0	1	1
MSTRG.12586.2	132.703	0.148609	0.876989	0	1	1
MSTRG.12586.3	10.8036	-1.44455	0.935502	-0.475196	0.634647	1
MSTRG.12586.4	6.05379	1.12943	0.933738	0.138619	0.889751	1
MSTRG.12589.1	120.209	-0.0648295	0.32706	0	1	1
MSTRG.12591.1	9.35004	3.56969	0.797497	3.22219	0.00127213	0.0672368
MSTRG.12592.1	198.676	0.0959442	0.256267	0	1	1
MSTRG.12592.2	38.6332	1.03884	0.602595	0.0644551	0.948608	1
MSTRG.12592.3	0.115359	0.228345	0.914463	0	1	NA
MSTRG.12596.1	28.4771	-2.92006	0.871417	-2.20337	0.0275683	0.660035
MSTRG.12597.1	13.0639	-0.835721	0.573287	0	1	1
MSTRG.12600.1	19.7183	-3.35736	0.97123	-2.42719	0.0152162	0.433643
MSTRG.12604.1	417.22	0.398138	0.194077	0	1	1
MSTRG.12605.1	909.923	0.27371	0.160489	0	1	1
MSTRG.12607.1	4.23255	-0.454457	0.984343	0	1	NA
MSTRG.1261.1	105.749	-0.0147123	0.404682	0	1	1
MSTRG.1261.2	55.9257	0.532472	0.640888	0	1	1
MSTRG.12610.1	1725.22	0.184055	0.120784	0	1	1
MSTRG.12611.1	351.814	-0.0594644	0.192153	0	1	1
MSTRG.12612.1	1448.79	0.619737	0.144102	0	1	1
MSTRG.12613.1	102.383	-0.00547676	0.196014	0	1	1
MSTRG.12616.1	20.0726	-0.533242	1.00111	0	1	1
MSTRG.12617.1	1115.11	0.100435	0.149145	0	1	1
MSTRG.12618.1	25.9065	-0.384762	0.647867	0	1	1
MSTRG.1262.1	743.287	-0.128145	0.309843	0	1	1
MSTRG.12620.1	18.6221	0.743141	0.749392	0	1	1
MSTRG.12621.1	5521.37	-0.0254851	0.0895112	0	1	1
MSTRG.12629.1	1297.19	0.479853	0.331255	0	1	1
MSTRG.1263.1	30.63	0.541035	0.312225	0	1	1
MSTRG.12632.1	5.89041	2.15934	1.00283	1.15608	0.247649	1
MSTRG.12635.1	5396.4	-0.249334	0.139584	0	1	1
MSTRG.12640.1	178.62	-0.256414	0.415786	0	1	1
MSTRG.12640.2	47.6462	1.7465	0.994342	0.750745	0.452806	1
MSTRG.12640.3	16.8796	-0.357093	0.939046	0	1	1
MSTRG.12641.1	231.651	-0.194394	0.937203	0	1	1
MSTRG.12642.1	59.3616	0.0056468	0.371581	0	1	1
MSTRG.12644.1	4267.01	0.0441402	0.143351	0	1	1
MSTRG.12644.2	1793.46	-0.33983	0.258891	0	1	1
MSTRG.12645.1	931.634	0.126527	0.107216	0	1	1
MSTRG.12646.1	74.3219	-0.589096	0.508621	0	1	1
MSTRG.12648.1	153.307	-0.129693	0.230206	0	1	1
MSTRG.12652.1	263.485	-2.81964	0.722683	-2.51789	0.0118059	0.360194
MSTRG.12652.2	20.3013	-1.2693	0.938644	-0.286907	0.774183	1
MSTRG.12653.1	20.2642	0.174794	0.80944	0	1	1
MSTRG.12655.1	999.548	0.0155444	0.330674	0	1	1
MSTRG.12655.2	263.984	0.983001	0.741622	0	1	1
MSTRG.12655.3	299.074	1.83527	0.930384	0.897774	0.369306	1
MSTRG.12657.1	46.9757	1.65389	0.888091	0.736288	0.461555	1
MSTRG.12659.1	305.23	-0.157351	0.134958	0	1	1
MSTRG.12663.1	39.6961	-0.180546	0.625452	0	1	1
MSTRG.12665.1	144.898	0.31012	0.277553	0	1	1
MSTRG.12666.1	54.3689	-0.0291912	0.368627	0	1	1
MSTRG.12667.1	76.424	1.26067	0.487	0.535257	0.592472	1
MSTRG.12668.1	20003	0.939799	0.211599	0	1	1
MSTRG.12669.1	3220.29	-0.960737	0.203795	0	1	1
MSTRG.12670.1	135.025	-0.0811977	0.220508	0	1	1
MSTRG.12675.1	144.945	-0.0759237	0.412217	0	1	1
MSTRG.12683.1	831.046	0.434492	0.390505	0	1	1
MSTRG.12683.2	309.504	0.109589	0.373976	0	1	1
MSTRG.12683.3	111.029	-0.760085	0.454215	0	1	1
MSTRG.12683.4	102.043	-1.08969	0.861561	-0.104096	0.917093	1
MSTRG.12683.5	123.524	-0.608455	0.656272	0	1	1
MSTRG.12685.1	1176.6	-3.01455	0.546089	-3.68905	0.000225091	0.0169014
MSTRG.12687.1	2637.92	0.266137	0.0553204	0	1	1
MSTRG.12689.1	3813.53	0.224017	0.0799954	0	1	1
MSTRG.12691.1	391.558	-1.26569	0.466322	-0.56976	0.568841	1
MSTRG.12694.1	1072.19	0.0500232	0.0857147	0	1	1
MSTRG.12696.1	1134.23	0.0801544	0.0948071	0	1	1
MSTRG.12696.2	205.839	-0.02955	0.171842	0	1	1
MSTRG.12699.1	38.4801	-0.419776	0.601054	0	1	1
MSTRG.12700.1	17.9158	-0.318344	0.748732	0	1	1
MSTRG.12705.1	68.4289	1.48701	0.971418	0.501334	0.616136	1
MSTRG.12706.1	34.1183	1.36167	0.960423	0.37657	0.706493	1
MSTRG.12708.1	254.408	-1.27464	0.335041	-0.819713	0.41238	1
MSTRG.12709.1	10770.7	-0.0676813	0.0948211	0	1	1
MSTRG.12710.1	1142.4	0.0536309	0.182966	0	1	1
MSTRG.12711.1	50.689	0.413657	0.438022	0	1	1
MSTRG.12712.1	1176.44	-1.00712	0.639643	-0.0111337	0.991117	1
MSTRG.12715.1	30.3018	-1.86199	0.973955	-0.885041	0.376134	1
MSTRG.12715.2	8.51295	-2.10746	0.999434	-1.10809	0.267823	1
MSTRG.12715.3	3.28064	-1.44861	0.926645	-0.48412	0.628301	NA
MSTRG.12716.1	6.3352	-1.57708	0.935158	-0.617097	0.537171	1
MSTRG.12717.1	281.664	-1.3839	0.429978	-0.892829	0.371949	1
MSTRG.12719.1	54.2563	-0.329538	0.76417	0	1	1
MSTRG.12720.1	21.7107	-0.548475	0.791077	0	1	1
[truncated: 51,258 more rows]

## Sheet: Table S8
Table S8. Summary of DRTs and DRT LFC in the root.
	log2FoldChange
Transcript ID	r2u	r5u	r2d	r5d	RU	RD
MSTRG.1001.1	-	4.79552	-	-	-	-
MSTRG.10064.1	-	4.25124	-	-	-	-
MSTRG.10080.1	-	4.53079	-	-	-	-
MSTRG.10082.3	-	5.81461	-	-	-	-
MSTRG.10090.1	-	-	-2.71913	-	-	-
MSTRG.10094.1	-	-	-4.34233	-	-	-
MSTRG.10099.1	-	-	-	-6.50636	-	-
MSTRG.10136.1	-	-	-	-3.9957	-	-
MSTRG.10191.1	-	-	-	-2.41696	-	-2.42793
MSTRG.10196.1	-	-	-	-	-	-2.02106
MSTRG.10236.1	-	-	-3.72501	-	-	-
MSTRG.10243.1	-	-	-	-5.3968	-	-4.13703
MSTRG.10265.1	-	-	-5.8265	-	-	-
MSTRG.10296.1	-	-	-6.76521	-	-	-4.80011
MSTRG.10316.2	-	-	-	-4.71906	-	-
MSTRG.10318.1	-	-	-3.47467	-	-	-2.87643
MSTRG.10330.1	-	5.82589	-	-	-	-
MSTRG.10331.1	-	6.75102	-	-	-	-
MSTRG.10367.2	2.09801	-	-	-	-	-
MSTRG.10373.1	-	2.85131	-	-	-	-
MSTRG.10426.1	4.53287	-	-	-	4.06333	-
MSTRG.10435.2	-	-	-	-7.27741	-	-
MSTRG.10455.1	5.03105	-	-	-	3.92583	-
MSTRG.10491.1	-	-	-	-	-	-4.22755
MSTRG.10493.1	-	-	-	-5.22674	-	-
MSTRG.10500.1	-	-	-	-4.23753	-	-
MSTRG.10520.2	-	-	-5.62442	-	-	-
MSTRG.10538.1	-	4.33702	-	-	-	-
MSTRG.10542.10	-	-	-4.46128	-	-	-
MSTRG.10542.14	-	-	-5.59026	-4.2883	-	-5.22908
MSTRG.10548.4	-	5.61365	-	-	-	-
MSTRG.10550.1	-	-	-4.12407	-	-	-3.46462
MSTRG.10559.1	-	-	-	-3.50979	-	-3.28391
MSTRG.10589.1	1.79996	-	-	-	-	-
MSTRG.10615.1	-	5.20216	-	-	-	-
MSTRG.10645.1	-	-	-3.15074	-3.84507	-	-3.44426
MSTRG.10650.1	-	-	-6.04079	-	-	-
MSTRG.10691.1	-	-	-2.184	-	-	-
MSTRG.10748.1	-	2.148	-	-	-	-
MSTRG.10820.1	-	-	-3.81698	-	-	-2.9114
MSTRG.10845.1	-	5.59171	-	-	-	-
MSTRG.10880.16	-	7.46357	-	-	-	-
MSTRG.10880.2	9.12528	-	-	-	-	-
MSTRG.10880.3	-	10.4245	-	-	-	-
MSTRG.10880.6	-	-	-	-8.89733	-	-
MSTRG.10900.1	2.53388	-	-	-	-	-
MSTRG.10900.2	-	7.9082	-	-	-	-
MSTRG.10924.1	-	-	-4.27116	-	-	-
MSTRG.10956.1	-	-	-	-1.96237	-	-
MSTRG.11008.3	-	-	-7.08506	-	-	-
MSTRG.11020.1	-	-	-2.97168	-	-	-
MSTRG.11085.1	-	-	-3.58096	-	-	-3.319
MSTRG.11114.1	-	-	-3.5305	-	-	-
MSTRG.11128.1	-	-	-3.30097	-	-	-
MSTRG.11139.1	-	-	-2.27127	-	-	-
MSTRG.11153.2	-	3.74292	-	-	-	-
MSTRG.11165.1	-	-	-	-5.7944	-	-
MSTRG.11183.1	-	-	-1.68687	-	-	-
MSTRG.11194.10	6.99391	-	-	-	5.7574	-
MSTRG.11252.1	-	-	-4.40985	-8.77494	-	-5.86477
MSTRG.11252.2	-	-	-	-5.40965	-	-
MSTRG.11281.1	-	7.25464	-	-	-	-
MSTRG.11328.1	-	-	-	-	-	-4.76104
MSTRG.11342.1	3.2768	-	-	-	2.97305	-
MSTRG.11354.1	-	-	-	-3.78562	-	-
MSTRG.11372.1	-	-	-3.85494	-	-	-
MSTRG.11374.1	-	-	-4.53344	-	-	-
MSTRG.11375.1	-	-	-1.86799	-	-	-
MSTRG.11381.2	-	-	-	-8.81109	-	-
MSTRG.11383.1	-	-	-1.84139	-	-	-
MSTRG.11390.1	-	-	-	-	3.8823	-
MSTRG.11401.1	-	2.36611	-	-	-	-
MSTRG.11410.1	-	-	-	-2.40314	-	-
MSTRG.11441.1	-	-	-5.45018	-	-	-
MSTRG.11444.1	-	-	-5.21622	-	-	-
MSTRG.11448.1	-	-	-	-2.03778	-	-
MSTRG.11460.1	-	6.55061	-	-	-	-
MSTRG.11464.1	-	-	-3.21711	-	-	-
MSTRG.11480.1	-	4.97189	-	-	-	-
MSTRG.11502.2	-	6.96649	-	-	-	-
MSTRG.11512.1	-	-	-3.33747	-	-	-
MSTRG.11533.1	-	-	-	-6.86261	-	-
MSTRG.11544.2	-	11.3104	-	-	-	-
MSTRG.11554.1	-	-	-	-3.45145	-	-
MSTRG.11568.1	-	6.52221	-	-	-	-
MSTRG.11574.1	-	-	-4.30738	-	-	-
MSTRG.11581.1	-	-	-	-5.87075	-	-5.07669
MSTRG.11581.2	-	-	-	-5.19421	-	-
MSTRG.11631.1	-	-	-3.61049	-	-	-3.00399
MSTRG.11654.1	-	-	-4.20966	-	-	-
MSTRG.11654.2	-	-	-2.52652	-	-	-
MSTRG.11691.2	-	4.09744	-	-	-	-
MSTRG.11698.1	-	2.8547	-	-	-	-
MSTRG.11699.1	-	3.66691	-	-	-	-
MSTRG.11732.3	-	5.38748	-	-	-	-
MSTRG.11732.4	-	6.75132	-	-	-	-
MSTRG.11744.1	-	-	-3.68801	-	-	-
MSTRG.11860.1	-	-	-4.0041	-4.72782	-	-4.59393
MSTRG.11881.1	-	-	-2.26948	-	-	-
MSTRG.11892.1	-	-	-	-4.77876	-	-
MSTRG.11905.1	-	-	-2.74222	-	-	-
MSTRG.11978.1	5.26003	3.86231	-	-	-	-
MSTRG.11980.2	-	6.87285	-	-	-	-
MSTRG.11981.1	2.74103	-	-	-	-	-
MSTRG.11999.2	-	5.86597	-	-	-	-
MSTRG.1209.1	-	-	-	-9.0028	-	-
MSTRG.12123.7	-	5.09899	-	-	2.49759	-
MSTRG.12134.1	4.31251	-	-	-	-	-
MSTRG.12147.1	-	6.42758	-	-	-	-
MSTRG.12148.1	-	5.11425	-	-	-	-
MSTRG.12159.1	-	6.66185	-	-	-	-
MSTRG.12167.1	-	3.25277	-	-	-	-
MSTRG.12172.1	-	-	-	-3.37779	-	-
MSTRG.12175.3	-	-	-	-	-	-2.40578
MSTRG.12175.4	-	-	-2.61957	-	-	-
MSTRG.12175.5	-	-	-4.07354	-4.78754	-	-4.49777
MSTRG.12242.1	5.12203	-	-	-	-	-
MSTRG.12246.1	-	5.11288	-	-	-	-
MSTRG.12260.1	-	-	-	-4.39303	-	-4.46423
MSTRG.12274.1	-	-	-5.33106	-5.28399	-	-5.26363
MSTRG.12284.1	3.82938	-	-	-	2.82574	-
MSTRG.12293.1	-	-	-2.76655	-	-	-
MSTRG.12294.1	3.55247	-	-	-	-	-
MSTRG.12297.1	-	-	-	-	-	-3.62442
MSTRG.12323.1	-	-	-	-2.76262	-	-
MSTRG.12348.1	-	-	-2.39752	-	-	-
MSTRG.12444.1	-	-	-	-	-	-4.44965
MSTRG.12467.1	-	-	-5.23546	-	-	-4.76155
MSTRG.12469.2	-	-	-	-	-	-3.36701
MSTRG.12473.1	-	-	-3.60164	-	-	-
MSTRG.12477.1	-	-	-5.16439	-	-	-
MSTRG.12522.1	-	-	-1.81861	-	-	-
MSTRG.12541.1	3.09303	-	-	-	-	-
MSTRG.12577.1	-	-	-3.19696	-	-	-2.91025
MSTRG.12640.2	-	6.87152	-	-	-	-
MSTRG.12652.1	-	-	-4.4097	-	-	-
MSTRG.12667.1	-	2.90062	-	-	-	-
MSTRG.12685.1	-	-	-4.28053	-	-	-3.01455
MSTRG.12705.1	-	7.68623	-	-	-	-
MSTRG.12706.1	-	6.963	-	-	-	-
MSTRG.12712.1	-	-	-	-4.29121	-	-
MSTRG.12717.1	-	-	-2.098	-	-	-
MSTRG.12729.1	-	-	-2.45267	-	-	-
MSTRG.1274.1	-	-	-	-	-	-4.19551
MSTRG.12741.1	5.26455	-	-	-	-	-
MSTRG.12775.1	-	-	-2.88001	-	-	-
MSTRG.12792.4	3.84893	-	-	-	-	-
MSTRG.12819.1	4.01173	-	-	-	3.51394	-
MSTRG.12862.2	-	5.56394	-	-	-	-
MSTRG.12899.1	-	9.17271	-	-	-	-
MSTRG.12901.2	-	-	-5.05732	-	-	-
MSTRG.12917.1	4.27599	-	-	-	3.2379	-
MSTRG.12928.1	-	-	-5.29197	-	-	-
MSTRG.12933.2	-	-	-	-1.66367	-	-
MSTRG.13000.1	-	8.65977	-	-	-	-
MSTRG.13006.2	-	4.88729	-	-	-	-
MSTRG.13077.1	-	-	-4.99029	-	-	-
MSTRG.13086.1	-	-	-3.2673	-	-	-
MSTRG.13117.1	-	4.03547	-	-	-	-
MSTRG.13129.1	6.45719	4.68661	-	-	-	-
MSTRG.13129.2	-	4.08655	-	-	-	-
MSTRG.13129.3	7.54481	-	-	-	-	-
MSTRG.13275.1	-	-	-2.44906	-	-	-
MSTRG.1328.1	-	3.05322	-	-	-	-
MSTRG.13290.1	-	-	-	-5.07686	-	-
MSTRG.13303.1	-	-	-	-5.26168	-	-
MSTRG.13309.1	-	-	-2.08931	-	-	-
MSTRG.13322.1	-	5.9912	-	-	-	-
MSTRG.13332.1	-	3.98317	-	-	-	-
MSTRG.13333.1	-	5.59391	-	-	-	-
MSTRG.13343.2	1.94982	-	-	-	-	-
MSTRG.1336.1	-	-	-	-3.6338	-	-
MSTRG.13376.2	2.2805	-	-	-	-	-
MSTRG.13412.1	-	3.99813	-	-	-	-
MSTRG.13423.1	5.35048	-	-	-	3.21201	-
MSTRG.13449.1	-	-	-	-4.46828	-	-
MSTRG.13586.1	-	-	-6.77909	-	-	-
MSTRG.13606.1	4.00806	-	-	-	3.87989	-
MSTRG.13658.1	-	4.85371	-	-	-	-
MSTRG.13668.2	-	-	-	-5.31316	-	-
MSTRG.13696.1	-	-	-4.40581	-5.14909	-	-4.7723
MSTRG.13697.1	-	-	-	-3.42902	-	-
MSTRG.13743.1	2.37814	-	-	-	2.21158	-
MSTRG.13755.2	-	-	-8.05871	-	-	-
MSTRG.13758.1	-	2.64519	-	-	-	-
MSTRG.13813.1	-	4.50396	-	-	-	-
MSTRG.13842.1	-	6.01469	-	-	-	-
MSTRG.13848.1	-	4.51693	-	-	-	-
MSTRG.13898.1	-	5.32988	-	-	-	-
MSTRG.13912.1	-	-	-3.58963	-3.22776	-	-3.64768
MSTRG.13922.1	7.20621	-	-	-	-	-
MSTRG.13932.1	-	-	-2.97621	-	-	-
MSTRG.13947.1	-	-	-	-2.42662	-	-
MSTRG.13948.1	-	-	-3.46602	-	-	-3.34483
MSTRG.13955.1	-	4.99956	-	-	-	-
MSTRG.13957.1	-	5.0082	-	-	-	-
MSTRG.13972.1	-	-	-2.76384	-	-	-
MSTRG.13989.5	5.54161	-	-	-	-	-
MSTRG.14016.4	-	4.82994	-	-	-	-
MSTRG.14042.1	2.33725	-	-	-	-	-
MSTRG.14042.2	3.31224	-	-	-	-	-
MSTRG.14044.1	2.30637	-	-	-	-	-
MSTRG.1405.1	-	-	-	-3.9494	-	-
MSTRG.14085.2	-	7.91289	-	-	-	-
MSTRG.1411.1	-	5.41304	-	-	-	-
MSTRG.14121.1	-	-	-4.33071	-3.07718	-	-3.73582
MSTRG.14124.1	-	-	-1.94494	-	-	-
MSTRG.14127.1	-	-	-4.78077	-	-	-
MSTRG.14141.1	-	8.55435	-	-	-	-
MSTRG.14185.1	-	-	-	-3.52152	-	-
MSTRG.14197.1	-	-	-	-4.32763	-	-
MSTRG.14222.1	-	3.72812	-	-	-	-
MSTRG.14262.1	-	-	-1.90038	-	-	-
MSTRG.14264.2	-	-	-	-6.48601	-	-
MSTRG.1427.1	-	-	-	-2.91545	-	-
MSTRG.14271.1	-	-	-	-2.17042	-	-
MSTRG.14276.1	-	6.1659	-	-	-	-
MSTRG.14298.1	-	-	-	-4.34372	-	-
MSTRG.14305.1	-	-	-3.7539	-	-	-
MSTRG.14349.1	-	-	-6.76456	-	-	-4.58623
MSTRG.14350.1	-	-	-5.91813	-	-	-
MSTRG.14353.1	-	3.64092	-	-	-	-
MSTRG.14367.1	-	-	-	-11.4422	-	-
MSTRG.14370.6	-	4.91328	-	-	-	-
MSTRG.14399.2	-	-	-5.54906	-	-	-
MSTRG.14416.1	-	-	-2.76825	-	-	-
MSTRG.14427.1	4.63916	-	-	-	-	-
MSTRG.1443.1	-	-	-5.5123	-	-	-
MSTRG.14430.9	-	5.7553	-	-	-	-
MSTRG.14468.1	-	5.32721	-	-	-	-
MSTRG.14470.1	-	-	-	-3.39479	-	-
MSTRG.14477.2	2.16234	-	-	-	-	-
MSTRG.14522.1	-	5.92383	-	-	-	-
MSTRG.14523.1	-	6.55235	-	-	2.37278	-
MSTRG.14554.1	-	-	-	-6.4259	-	-5.6637
MSTRG.14560.2	-	4.12355	-	-	-	-
MSTRG.14566.1	-	4.4018	-	-	2.76056	-
MSTRG.14578.2	-	6.03512	-	-	-	-
MSTRG.14578.3	-	5.64513	-	-	-	-
MSTRG.14578.4	-	-	-	-5.87965	-	-
MSTRG.14578.8	-	7.18622	-	-	-	-
MSTRG.14590.1	-	-	-4.56179	-	-	-
MSTRG.14608.1	-	-	-4.28842	-	-	-
MSTRG.14627.2	-	-	-6.45567	-	-	-
MSTRG.14683.1	-	5.22731	-	-	-	-
MSTRG.14687.1	-	4.19459	-	-	-	-
MSTRG.14712.1	-	3.15036	-	-	-	-
MSTRG.14723.1	-	-	-4.7751	-	-	-
MSTRG.14723.4	-	-	-5.36543	-	-	-
MSTRG.14729.1	-	-	-	-4.60569	-	-
MSTRG.14731.1	4.40363	-	-	-	4.22393	-
MSTRG.14763.2	-	5.6104	-	-	2.23005	-
MSTRG.14764.3	-	-	-	-1.693	-	-
MSTRG.14785.1	-	-	-5.24004	-	-	-4.12427
MSTRG.14802.1	-	-	-3.26225	-	-	-2.81345
MSTRG.14823.3	-	4.54442	-	-	-	-
MSTRG.14860.1	-	-	-3.67821	-	-	-3.6005
MSTRG.14862.1	3.42204	-	-	-	-	-
MSTRG.14862.2	3.39509	-	-	-	-	-
MSTRG.14881.1	-	-	-	-4.47617	-	-
MSTRG.14888.1	-	-	-4.44273	-	-	-4.0607
MSTRG.14889.1	-	-	-7.28891	-	-	-
MSTRG.14899.4	-	5.72728	-	-	-	-
MSTRG.14925.2	-	-	-6.30584	-	-	-
MSTRG.14956.1	-	-	-4.23432	-	-	-
MSTRG.14969.4	-	5.69386	-	-	-	-
MSTRG.1499.1	-	-	-	-	-	-4.09353
MSTRG.15015.1	3.51777	-	-	-	3.1413	-
MSTRG.1507.1	-	-	-3.55662	-	-	-3.26319
MSTRG.15075.2	-	-	-	-3.57083	-	-
MSTRG.15080.1	-	-	-5.70787	-	-	-
MSTRG.15163.4	-	-	-	-7.97466	-	-
MSTRG.15163.5	-	-	-	-5.31137	-	-
MSTRG.15182.1	-	5.66916	-	-	-	-
MSTRG.15182.3	4.62579	-	-	-	-	-
MSTRG.15182.5	5.04771	-	-	-	3.72224	-
MSTRG.15187.1	2.13195	-	-	-4.30399	-	-
MSTRG.15194.4	3.83449	-	-	-	-	-
MSTRG.15195.1	-	-	-	-4.74592	-	-
MSTRG.15234.1	-	-	-4.98906	-	-	-
MSTRG.15239.1	-	-	-5.58633	-	-	-
MSTRG.15330.2	-	5.8793	-	-	2.76694	-
MSTRG.1534.1	-	-	-	-4.96514	-	-
MSTRG.15362.1	-	5.15375	-	-	-	-
MSTRG.15386.1	-	7.7492	-	-	-	-
MSTRG.15386.3	-	-	-	-4.07214	-	-
MSTRG.15452.2	-	-	-	-2.60328	-	-
MSTRG.15540.1	-	5.24206	-	-	2.99975	-
MSTRG.15555.3	4.51815	-	-	-	-	-
MSTRG.15563.1	-	-	-5.32687	-	-	-
MSTRG.15589.1	-	-	-2.54689	-	-	-
MSTRG.15603.2	-	8.00247	-	-	-	-
MSTRG.15643.1	-	-	-	-3.30556	-	-
MSTRG.15650.1	4.82632	-	-	-	-	-
MSTRG.15651.1	1.97651	-	-	-	-	-
MSTRG.15652.1	-	5.61511	-	-	-	-
MSTRG.15656.1	1.39767	-	-	-	-	-
MSTRG.15677.1	2.47823	-	-	-	-	-
MSTRG.15677.2	2.54467	-	-	-	-	-
MSTRG.15713.1	-	-	-	-6.58353	-	-
MSTRG.15746.1	-	-	-5.37706	-	-	-4.77409
MSTRG.15758.1	2.45524	-	-	-	-	-
MSTRG.15801.2	-	-	-	-2.32241	-	-
MSTRG.15854.1	-	5.36248	-	-	-	-
MSTRG.15861.5	-	6.22958	-	-	-	-
MSTRG.159.1	-	-	-4.32051	-	-	-
MSTRG.15931.1	-	1.99925	-	-	-	-
MSTRG.15974.1	-	2.37125	-	-	-	-
MSTRG.15986.1	-	-	-5.51267	-	-	-
MSTRG.15992.1	-	-	-2.88207	-	-	-2.53126
MSTRG.16127.1	-	-	-4.33303	-	-	-
MSTRG.16134.2	1.99375	-	-	-	-	-
MSTRG.16134.3	8.77005	-	-	-	-	-
MSTRG.16159.1	1.27024	-	-	-	-	-
MSTRG.16188.3	-	-	-	-5.68733	-	-
MSTRG.16195.1	4.2887	5.90776	-	-	-	-
MSTRG.16224.1	6.23874	4.17405	-	-	2.19892	-
MSTRG.16259.1	-	-	-	-	-	-4.56504
MSTRG.16266.1	-	-	-	-6.055	-	-
MSTRG.16269.1	-	-	-2.38047	-6.00696	-	-3.4757
MSTRG.1627.1	-	-	-	-4.00074	-	-
MSTRG.16283.1	-	-	-	-7.81676	-	-
MSTRG.16289.1	-	5.16281	-	-	-	-
MSTRG.163.1	-	-	-4.66991	-	-	-
MSTRG.16310.1	-	3.43071	-	-	-	-
MSTRG.16311.5	-	7.29864	-	-	-	-
MSTRG.16317.2	-	5.81272	-	-	-	-
MSTRG.16331.1	4.78645	-	-	-	-	-
MSTRG.16369.3	-	3.97506	-	-	2.75021	-
MSTRG.16415.4	-	6.98593	-	-	-	-
MSTRG.16445.1	-	3.23359	-	-	-	-
MSTRG.16467.1	3.29025	-	-	-	-	-
MSTRG.16507.1	4.91284	-	-	-	4.71505	-
MSTRG.16525.1	-	6.82787	-	-	-	-
MSTRG.16543.1	2.66833	-	-	-	-	-
MSTRG.16553.3	-	4.98289	-	-	-	-
MSTRG.16556.1	-	-	-	-8.22567	-	-
MSTRG.16569.2	-	7.77156	-	-	2.70475	-
MSTRG.16577.1	-	-	-	-3.893	-	-
MSTRG.166.1	-	4.87366	-	-	-	-
MSTRG.16604.11	-	9.1205	-	-	-	-
MSTRG.16604.2	-	5.87638	-	-	-	-
MSTRG.16633.2	5.79393	-	-	-	-	-
MSTRG.16654.1	-	-	-2.39227	-	-	-
MSTRG.16656.2	-	-	-	-	4.0966	-
MSTRG.16675.1	-	9.38582	-	-	-	-
MSTRG.16691.1	-	-	-	-	2.2837	-
MSTRG.16712.3	-	5.63557	-	-	3.35299	-
MSTRG.16712.5	-	4.38151	-	-	2.36488	-
MSTRG.16760.1	-	-	-2.01455	-	-	-
MSTRG.16769.2	5.24983	4.19346	-	-	-	-
MSTRG.16836.1	-	-	-	-2.90563	-	-2.90331
MSTRG.16894.1	-	-	-	-2.33216	-	-
MSTRG.16980.1	-	-	-	-	-	-4.04097
MSTRG.16987.1	-	-	-	-4.85516	-	-
MSTRG.16999.2	-	5.21155	-	-	-	-
MSTRG.17013.2	6.09291	-	-	-	-	-
MSTRG.17052.2	-	3.70297	-	-	-	-
MSTRG.17080.1	3.86867	3.45613	-	-	3.20501	-
MSTRG.17096.2	-	-	-	-9.33986	-	-
MSTRG.17145.1	-	4.55605	-	-	-	-
MSTRG.17178.1	-	6.54377	-	-	2.65321	-
MSTRG.17214.2	-	11.2608	-	-	-	-
MSTRG.17214.3	-	-	-	-7.17487	-	-
MSTRG.17220.3	-	-	-	-4.18475	-	-
MSTRG.17220.5	-	6.79532	-	-	-	-
MSTRG.17220.6	-	9.26925	-	-	-	-
MSTRG.17235.1	5.72095	-	-	-	-	-
MSTRG.17272.1	-	-	-	-4.023	-	-
MSTRG.17300.1	-	-	-7.07866	-	-	-
MSTRG.17301.1	5.29129	-	-	-	-	-
MSTRG.17307.1	-	-	-3.51909	-	-	-
MSTRG.17317.1	4.78917	-	-	-	-	-
MSTRG.17334.2	6.82932	7.42144	-	-	-	-
MSTRG.17338.3	-	6.35074	-	-	-	-
MSTRG.17380.1	3.30787	-	-	-	3.32859	-
MSTRG.17451.1	-	5.46234	-	-	-	-
MSTRG.17461.1	-	-	-	-2.05715	-	-
MSTRG.17461.2	-	-	-	-6.12827	-	-
MSTRG.17464.1	-	-	-3.16937	-3.02724	-	-3.12683
MSTRG.17491.1	-	-	-3.96722	-	-	-3.56202
MSTRG.17524.1	2.02704	-	-	-	1.92415	-
MSTRG.17530.1	1.35487	-	-	-	-	-
MSTRG.17581.2	1.56396	-	-	-	-	-
MSTRG.17610.4	-	-	-4.72917	-	-	-
MSTRG.17639.1	3.35382	-	-	-	-	-
MSTRG.17674.1	3.52291	-	-	-	-	-
MSTRG.17683.1	-	-	-	-2.05047	-	-
MSTRG.17698.1	5.84989	-	-	-	-	-
MSTRG.17709.1	-	-	-	-2.52909	-	-2.41416
MSTRG.1772.1	-	8.91222	-	-	-	-
MSTRG.17724.1	-	-	-	-3.00055	-	-3.43073
MSTRG.17752.1	-	-	-	-6.91515	-	-
MSTRG.17778.1	-	4.01604	-	-	-	-
MSTRG.17783.1	-	4.86591	-	-	-	-
MSTRG.17793.3	-	2.60107	-	-	-	-
MSTRG.17856.1	-	-	-2.35592	-	-	-2.36653
MSTRG.17905.1	-	-	-2.17538	-	-	-
MSTRG.17920.2	7.58297	-	-	-	5.37586	-
MSTRG.17936.1	-	-	-3.87579	-	-	-2.93478
MSTRG.17944.3	-	-	-	-6.81052	-	-
MSTRG.17948.1	1.75999	-	-	-	-	-
MSTRG.17958.1	-	-	-	-	-	-4.30788
MSTRG.18006.1	2.9259	-	-	-	2.31816	-
MSTRG.18006.2	-	7.50745	-	-	-	-
MSTRG.18047.1	-	8.71505	-	-	-	-
MSTRG.18073.1	-	-	-	-	-	-3.95555
MSTRG.18075.1	-	-	-3.86837	-3.36081	-	-3.68955
MSTRG.18128.3	-	6.45057	-	-	2.70352	-
MSTRG.18128.5	-	-	-	-5.33497	-	-
MSTRG.18206.1	-	-	-2.43774	-	-	-
MSTRG.18235.1	-	-	-5.33603	-	-	-
MSTRG.18242.1	5.35274	-	-	-	-	-
MSTRG.18275.2	-	5.14274	-	-	-	-
MSTRG.18287.1	-	2.1629	-	-	-	-
MSTRG.18445.1	-	-	-4.44852	-2.97095	-	-3.79731
MSTRG.18448.1	-	-	-2.68468	-	-	-2.13841
MSTRG.18480.1	-	-	-5.20961	-	-	-
MSTRG.18480.2	-	-	-2.92187	-	-	-
MSTRG.1854.1	-	-	-	-2.37882	-	-
MSTRG.18572.2	-	-	-	-8.05033	-	-
MSTRG.18595.1	-	-	-2.38016	-	-	-
MSTRG.18637.1	-	-	-2.24569	-	-	-
MSTRG.18673.1	-	-	-4.02286	-	-	-
MSTRG.18708.2	-	-	-2.43266	-	-	-
MSTRG.1872.1	-	-	-	-8.42875	-	-
MSTRG.18750.1	-	-	-6.55063	-	-	-
MSTRG.18774.1	-	-	-2.82381	-	-	-
MSTRG.18812.3	2.29766	-	-	-	-	-
MSTRG.18884.1	-	6.64518	-	-	-	-
MSTRG.18898.1	-	3.49629	-	-	-	-
MSTRG.18912.1	-	5.9255	-	-	-	-
MSTRG.18915.1	-	5.34725	-	-	-	-
MSTRG.18953.3	4.12497	-	-	-	2.93176	-
MSTRG.18958.11	-	-	-	-9.34621	-	-
MSTRG.18958.14	-	8.32903	-	-	-	-
MSTRG.18958.7	-	6.28295	-	-	-	-
MSTRG.18965.1	-	-	-	-	-	-4.52907
MSTRG.18984.2	-	7.30868	-	-	-	-
MSTRG.18999.1	-	-	-4.99331	-	-	-
MSTRG.19.1	-	2.91905	-	-	-	-
MSTRG.19003.1	-	-	-	-4.3334	-	-3.93137
MSTRG.19011.1	-	-	-	-4.0545	-	-
MSTRG.19048.1	-	-	-	-2.54687	-	-
MSTRG.19132.1	-	-	-	-3.01508	-	-3.03947
MSTRG.19144.1	2.66855	-	-	-	2.37746	-
MSTRG.19144.2	2.84865	-	-	-	-	-
MSTRG.19175.1	-	-	-	-1.79923	-	-
MSTRG.1920.1	-	-	-3.93864	-	-	-
MSTRG.19221.1	-	6.92128	-	-	-	-
MSTRG.19223.1	-	4.75451	-	-	-	-
MSTRG.19255.1	-	-	-3.13002	-	-	-
MSTRG.19255.4	-	-	-5.05276	-7.34898	-	-5.48771
MSTRG.19273.1	-	-	-8.8668	-5.46608	-	-6.13949
MSTRG.19307.1	-	6.77687	-	-	-	-
MSTRG.19338.2	5.69346	-	-	-	-	-
MSTRG.19343.1	-	-	-3.87912	-2.7196	-	-3.5229
MSTRG.19379.1	-	-	-10.2093	-	-	-
MSTRG.19394.4	-	-	-	-	4.43191	-
MSTRG.19427.1	-	-	-5.97275	-	-	-
MSTRG.19452.1	-	-	-5.09702	-7.36758	-	-7.06513
MSTRG.19460.2	-	-	-	-5.019	-	-
MSTRG.19460.4	6.17405	-	-	-	-	-
MSTRG.19460.5	-	6.3936	-	-	2.66874	-
MSTRG.19500.1	1.58578	-	-	-	-	-
MSTRG.19512.1	-	-	-3.59444	-	-	-3.18833
MSTRG.19524.1	-	-	-3.48771	-	-	-
MSTRG.19567.1	-	-	-	-3.39141	-	-
MSTRG.19605.1	-	-	-3.60895	-	-	-3.01084
MSTRG.19647.1	-	-	-	-	3.86816	-
MSTRG.19649.1	-	-	-	-	-	-3.26976
MSTRG.19679.1	-	-	-	-3.37847	-	-
MSTRG.19697.1	-	-	-	-5.22601	-	-
MSTRG.19701.1	-	-	-	-3.26185	-	-
MSTRG.1974.1	-	-	-	-3.04818	-	-
MSTRG.19742.1	-	2.15799	-	-	-	-
MSTRG.19754.1	2.9192	-	-	-	-	-
MSTRG.19774.1	-	2.01132	-	-	-	-
MSTRG.19786.1	-	-	-4.99381	-	-	-
MSTRG.19793.19	-	-	-	-9.96679	-	-
MSTRG.19793.21	-	6.42863	-	-	-	-
MSTRG.19793.6	5.90878	-	-	-	-	-
MSTRG.19793.7	4.92129	-	-	-	-	-
MSTRG.19793.9	-	-	-4.19062	-	-	-
MSTRG.19823.1	-	-	-2.95957	-2.98495	-	-2.92101
MSTRG.19845.1	-	-	-2.17801	-	-	-
MSTRG.19877.2	-	-	-	-5.26931	-	-
MSTRG.19890.1	-	-	-2.95389	-2.54662	-	-2.8184
MSTRG.19891.1	-	-	-	-3.135	-	-
MSTRG.19905.1	-	8.87852	-	-	-	-
MSTRG.19910.1	-	6.72076	-	-	-	-
MSTRG.19918.1	-	-	-2.52113	-	-	-2.3201
MSTRG.19925.1	-	-	-	-3.45476	-	-
MSTRG.19965.1	-	-	-3.98707	-3.38059	-	-3.77404
MSTRG.19970.1	-	-	-4.40677	-	-	-
MSTRG.2.1	-	-	-	-	-	-2.23296
MSTRG.20014.2	-	-	-4.8675	-	-	-
MSTRG.20029.1	-	-	-4.88371	-5.62113	-	-5.59772
MSTRG.2016.1	-	-	-	-5.65716	-	-
MSTRG.20197.1	-	6.65024	-	-	-	-
MSTRG.20222.1	-	5.22315	-	-	3.60355	-
MSTRG.20222.2	-	-	-	-2.49514	-	-
MSTRG.20223.1	-	-	-	-4.41052	-	-
MSTRG.20234.1	-	4.14669	-	-	-	-
MSTRG.20267.1	4.39503	-	-	-	-	-
MSTRG.20327.1	-	3.14234	-	-	-	-
MSTRG.20342.1	3.40482	-	-	-	-	-
MSTRG.20400.1	-	-	-4.0601	-	-	-
MSTRG.20411.1	-	9.16829	-	-	-	-
MSTRG.20436.2	-	7.27673	-	-	-	-
MSTRG.20437.1	-	-	-	-2.50871	-	-
MSTRG.20491.1	-	-	-	-1.60909	-	-
MSTRG.20496.1	-	-	-2.93245	-	-	-
MSTRG.20554.1	-	-	-2.07953	-	-	-
MSTRG.20554.2	-	-	-7.9341	-	-	-
MSTRG.20562.1	-	-	-	-	-	-2.22952
MSTRG.20565.1	-	-	-	-1.95588	-	-
MSTRG.20665.1	-	6.21648	-	-	-	-
MSTRG.20676.1	-	-	-	-	-	-1.9655
MSTRG.20703.2	-	5.13298	-	-	-	-
MSTRG.20717.1	-	-	-5.59134	-	-	-
MSTRG.20751.3	-	-	-4.54361	-	-	-
MSTRG.20784.1	-	-	-3.18432	-	-	-2.71107
MSTRG.20794.1	-	2.41009	-	-	-	-
MSTRG.20802.1	-	-	-8.62339	-	-	-
MSTRG.20802.2	-	-	-8.6456	-8.98499	-	-9.5009
MSTRG.20806.1	-	5.006	-	-	-	-
MSTRG.20807.1	-	5.10867	-	-	-	-
MSTRG.20872.1	-	-	-2.69973	-	-	-
MSTRG.20881.3	-	-	-	-2.00232	-	-
MSTRG.20903.1	-	-	-	-	-	-3.24553
MSTRG.20942.3	-	-	-	-2.76514	-	-
MSTRG.20995.1	-	-	-5.25188	-	-	-
MSTRG.21061.1	-	-	-	-4.91308	-	-
MSTRG.21067.1	-	4.17076	-	-	-	-
MSTRG.21069.1	4.67704	-	-	-	3.6879	-
MSTRG.2108.1	-	-	-	-4.29873	-	-
MSTRG.21080.1	-	-	-4.47361	-	-	-
MSTRG.21088.1	-	-	-	-2.90395	-	-3.03056
MSTRG.21117.1	3.6114	-	-	-	3.44015	-
MSTRG.21183.8	-	-	-4.10861	-	-	-
MSTRG.2119.1	-	-	-	-6.22831	-	-
MSTRG.2120.1	-	-	-	-4.92878	-	-
MSTRG.21269.1	-	5.14796	-	-	-	-
MSTRG.21321.1	-	-	-2.13458	-	-	-
MSTRG.21342.3	-	-	-	-4.64912	-	-
MSTRG.21365.1	-	-	-	-	-	-3.81673
MSTRG.21387.1	-	-	-	-6.06893	-	-4.19304
MSTRG.21400.1	-	6.96152	-	-	-	-
MSTRG.21402.1	-	-	-	-3.26594	-	-
MSTRG.21431.1	5.62593	-	-	-	4.16709	-
MSTRG.21465.2	-	5.758	-	-	2.92086	-
MSTRG.21469.1	-	-	-2.74564	-	-	-
MSTRG.21472.1	-	-	-	-3.26843	-	-
MSTRG.21500.1	-	-	-	-	2.83042	-
MSTRG.21506.1	-	6.72114	-	-	-	-
MSTRG.21554.1	-	-	-	-2.47333	-	-
MSTRG.21580.1	-	7.67554	-	-	-	-
MSTRG.21612.3	-	-	-	-2.98279	-	-
MSTRG.21612.4	-	5.28516	-	-	-	-
MSTRG.21624.1	-	-	-	-3.95095	-	-
MSTRG.21632.2	-	-	-	-5.25504	-	-
MSTRG.21634.1	-	3.21349	-4.97779	-	-	-
MSTRG.21664.6	5.28933	-	-	-	-	-
MSTRG.21665.1	2.94768	-	-	-	-	-
MSTRG.21686.7	-	4.13823	-	-	-	-
MSTRG.2170.1	-	4.99917	-	-	2.61774	-
MSTRG.21772.2	-	5.18376	-	-	-	-
MSTRG.21783.3	6.9828	-	-	-	-	-
MSTRG.21791.1	-	-	-4.00015	-	-	-3.75593
MSTRG.21798.1	-	-	-2.10846	-	-	-
MSTRG.21802.3	3.62234	5.50707	-	-	-	-
MSTRG.21813.1	-	-	-	-5.38818	-	-
MSTRG.21822.1	-	3.29521	-	-	-	-
MSTRG.21843.2	-	7.75974	-	-	-	-
MSTRG.21934.1	-	2.60915	-	-	-	-
MSTRG.21935.1	-	-	-1.85757	-	-	-
MSTRG.21935.4	-	5.2137	-	-	-	-
MSTRG.21970.1	-	-	-4.39091	-	-	-3.58957
MSTRG.22061.1	-	-	-4.75628	-	-	-
MSTRG.22064.1	-	-	-2.44595	-	-	-
MSTRG.22070.2	-	9.07195	-	-	2.46124	-
MSTRG.22074.3	-	5.72861	-	-	-	-
MSTRG.22089.1	-	-	-	-1.81325	-	-
MSTRG.22147.1	2.06291	-	-	-	1.94424	-
MSTRG.22189.1	-	8.02369	-	-	-	-
MSTRG.22238.1	4.79003	-	-	-	-	-
MSTRG.22240.2	-	4.87559	-	-	-	-
MSTRG.22246.1	-	-	-4.52803	-2.08616	-	-3.24622
MSTRG.22315.3	2.44605	-	-	-	-	-
MSTRG.22351.7	-	7.83698	-	-	-	-
MSTRG.22351.8	-	9.51365	-	-	4.25486	-
MSTRG.22425.1	-	-	-2.55698	-2.15094	-	-2.37266
MSTRG.22462.3	-	5.2767	-	-	2.48933	-
MSTRG.22492.1	-	8.47375	-	-	-	-
MSTRG.22492.2	-	4.13527	-	-	-	-
MSTRG.22492.4	-	4.23266	-	-	2.20732	-
MSTRG.22501.2	4.82208	-	-	-	-	-
MSTRG.22521.1	1.62838	3.19808	-	-	-	-
MSTRG.22523.1	2.69586	2.12752	-	-	-	-
MSTRG.22583.2	-	-	-	-4.0704	-	-
MSTRG.22585.1	1.70224	-	-	-	-	-
MSTRG.22585.2	1.98129	-	-	-	1.78455	-
MSTRG.22604.1	-	-	-	-	-	-2.54585
MSTRG.22639.1	4.20814	-	-	-	3.98209	-
MSTRG.22678.1	-	8.0232	-	-	3.79807	-
MSTRG.22685.1	1.64349	-	-	-	-	-
MSTRG.22711.1	-	4.52275	-	-	-	-
MSTRG.22727.1	-	-	-2.81952	-2.24788	-	-2.5943
MSTRG.22760.1	-	-	-	-3.5635	-	-
MSTRG.22760.3	-	4.84278	-	-	-	-
MSTRG.22762.2	-	6.58378	-	-	3.17482	-
MSTRG.22779.1	-	-	-2.14722	-	-	-
MSTRG.22806.1	-	6.96437	-	-	-	-
MSTRG.22851.2	4.88986	-	-	-	-	-
MSTRG.22873.2	-	5.22741	-	-	3.50309	-
MSTRG.22893.1	-	-	-	-5.43166	-	-
MSTRG.22930.1	-	-	-	-4.96829	-	-4.29985
MSTRG.22953.1	-	-	-3.7429	-2.49756	-	-3.10972
MSTRG.22955.1	-	3.30602	-	-	-	-
MSTRG.22960.1	-	3.09608	-	-	-	-
MSTRG.23043.3	-	-	-5.98703	-	-	-
MSTRG.23055.1	-	2.7108	-	-	-	-
MSTRG.23073.1	4.70196	-	-	-	3.73928	-
MSTRG.23127.1	-	-	-2.69035	-	-	-
MSTRG.23127.3	-	-	-	-6.75776	-	-
MSTRG.23127.4	-	-	-	-9.61633	-	-
MSTRG.23142.1	-	5.61275	-	-	-	-
MSTRG.23150.1	7.03465	-	-	-	-	-
MSTRG.23180.1	-	-	-5.70724	-	-	-
MSTRG.23190.1	-	-	-	-7.68249	-	-
MSTRG.23192.1	-	-	-	-6.73685	-	-
MSTRG.23200.1	-	-	-3.69725	-	-	-
MSTRG.23235.1	-	-	-3.34598	-	-	-2.63174
MSTRG.23238.1	-	3.06324	-	-	-	-
MSTRG.23245.1	-	-	-5.28818	-	-	-4.48787
MSTRG.23272.1	-	3.37189	-	-	-	-
MSTRG.23294.1	-	-	-	-	-	-4.72672
MSTRG.23382.2	-	5.29483	-	-	-	-
MSTRG.23399.1	-	-	-	-3.73589	-	-
MSTRG.23422.1	-	-	-4.10441	-	-	-
MSTRG.23482.1	-	-	-2.68743	-	-	-
MSTRG.23496.2	-	-	-	-5.36537	-	-
MSTRG.23502.1	-	-	-	-6.04668	-	-5.32815
MSTRG.23503.1	-	-	-7.72885	-3.855	-	-3.80174
MSTRG.23509.1	-	-	-	-1.63065	-	-
MSTRG.23551.1	-	-	-2.56488	-	-	-
MSTRG.23562.1	-	-	-3.98078	-5.77995	-	-5.04136
MSTRG.23574.1	-	-	-	-	-	-2.24321
MSTRG.23581.1	-	-	-	-3.39199	-	-3.25251
MSTRG.2359.1	-	5.68696	-	-	-	-
MSTRG.23596.4	-	6.45108	-	-	-	-
MSTRG.23655.1	-	-	-	-2.79863	-	-2.48858
MSTRG.23659.3	-	-	-	-2.06069	-	-
MSTRG.23667.2	-	4.67398	-	-	-	-
MSTRG.23678.1	-	-	-	-1.83254	-	-
MSTRG.23712.1	-	9.04762	-	-	-	-
MSTRG.23712.2	-	6.91073	-	-	-	-
MSTRG.23728.4	-	-	-3.38471	-	-	-
MSTRG.23755.2	-	-	-	-4.66602	-	-
MSTRG.23786.2	2.94235	-	-	-	2.37221	-
MSTRG.23826.1	-	-	-4.01524	-	-	-3.25101
MSTRG.23832.2	-	5.78938	-	-	2.68998	-
MSTRG.2385.1	-	-	-	-2.70373	-	-
MSTRG.23857.1	3.02657	-	-	-	2.59299	-
MSTRG.23858.1	8.02847	-	-	-	-	-
MSTRG.23860.1	1.93007	-	-	-	-	-
MSTRG.2387.1	-	-	-2.01259	-	-	-
MSTRG.23888.1	6.02653	-	-	-	4.79238	-
MSTRG.23892.2	-	3.97539	-	-	3.76033	-
MSTRG.23909.2	-	6.76844	-	-	-	-
MSTRG.23923.1	9.4565	-	-	-	4.83474	-
MSTRG.23923.2	8.38483	-	-	-	4.37262	-
MSTRG.24003.1	-	6.78847	-	-	-	-
MSTRG.24003.2	-	6.29039	-	-	-	-
MSTRG.24003.3	-	4.49889	-	-	-	-
MSTRG.24003.5	-	6.45719	-	-	-	-
MSTRG.24003.6	-	6.89823	-	-	4.41643	-
MSTRG.24020.1	-	-	-	-5.76334	-	-
MSTRG.24042.1	-	-	-	-5.37756	-	-
MSTRG.24082.4	-	7.80282	-	-	-	-
MSTRG.24086.1	-	-	-6.19065	-	-	-
MSTRG.24095.1	4.9028	-	-	-	-	-
MSTRG.24095.2	5.15028	-	-	-	-	-
MSTRG.24101.1	3.35549	-	-	-	3.49294	-
MSTRG.24123.1	-	-	-1.65197	-	-	-
MSTRG.24133.1	-	-	-1.93829	-	-	-
MSTRG.24140.1	-	5.27219	-	-	3.73423	-
MSTRG.24151.1	3.89977	3.39267	-	-	3.3206	-
MSTRG.24173.1	-	-	-	-3.96951	-	-4.17438
MSTRG.24179.1	-	-	-	-	-	-2.83025
MSTRG.24181.1	-	2.69599	-	-	2.60481	-
MSTRG.24217.1	-	-	-	-4.09015	-	-
MSTRG.24226.1	-	-	-4.09126	-4.97353	-	-4.727
MSTRG.24256.1	-	-	-3.01642	-	-	-2.62516
MSTRG.24258.1	-	-	-	-4.07661	-	-
MSTRG.24260.1	-	-	-	-2.7886	-	-
MSTRG.24261.1	-	-	-	-3.14725	-	-
MSTRG.24266.1	-	3.11247	-	-	-	-
MSTRG.24266.2	4.81254	6.87093	-	-	2.8433	-
MSTRG.24266.3	-	4.94973	-	-	-	-
MSTRG.24266.6	-	-	-	-	4.19293	-
MSTRG.24266.7	5.11986	-	-	-	4.08188	-
MSTRG.24281.1	-	-	-	-3.96076	-	-
MSTRG.24292.1	-	5.92974	-	-	-	-
MSTRG.24296.1	-	-	-2.78303	-	-	-2.25974
MSTRG.24299.1	-	-	-2.888	-	-	-
MSTRG.24343.1	4.80156	-	-	-	3.47602	-
MSTRG.24387.1	-	1.85295	-	-	-	-
MSTRG.24406.1	3.83284	-	-	-	-	-
MSTRG.2445.1	-	-	-	-5.26473	-	-
MSTRG.24473.1	-	-	-2.08187	-	-	-
MSTRG.24524.1	-	4.0535	-	-	3.99009	-
MSTRG.24533.1	-	-	-3.5217	-	-	-
MSTRG.24534.1	-	-	-3.06918	-	-	-
MSTRG.24546.2	-	6.22641	-	-	-	-
MSTRG.24548.1	-	-	-2.39946	-	-	-
MSTRG.24572.1	3.16444	-	-	-	-	-
MSTRG.24572.2	7.22862	-	-	-	-	-
MSTRG.24575.1	-	7.90678	-	-	3.71348	-
MSTRG.24593.1	-	-	-3.19996	-2.73822	-	-3.02368
MSTRG.24610.1	-	-	-	-7.23408	-	-
MSTRG.24640.1	-	-	-3.32479	-	-	-
MSTRG.24659.1	-	3.23224	-	-	3.32122	-
MSTRG.24671.1	-	8.70336	-	-	-	-
MSTRG.24699.1	-	-	-	-7.0938	-	-
MSTRG.24717.1	1.35754	-	-	-	-	-
MSTRG.24776.1	-	-	-	-1.63742	-	-
MSTRG.24869.1	-	-	-4.76951	-	-	-4.20937
MSTRG.24872.1	-	-	-	-3.83673	-	-
MSTRG.2500.1	-	4.43688	-	-	-	-
MSTRG.25034.1	-	1.90654	-	-	-	-
MSTRG.25034.4	-	-	-	-6.2647	-	-
MSTRG.25034.5	-	-	-	-3.97991	-	-
MSTRG.25037.1	-	-	-3.33382	-	-	-
MSTRG.25072.1	-	-	-	-	-	-4.2285
MSTRG.25094.4	-	-	-	-	4.66748	-
MSTRG.25134.1	4.35191	-	-	-	2.89828	-
MSTRG.25149.1	-	-	-	-5.50416	-	-4.28062
MSTRG.25166.2	-	-	-	-	3.78306	-
MSTRG.25221.1	-	-	-4.42587	-	-	-
MSTRG.25242.1	-	-	-	-	-	-2.56632
MSTRG.25290.1	-	-	-	-2.0767	-	-
MSTRG.25309.4	-	-	-	-5.81883	-	-
MSTRG.25332.1	-	3.0747	-	-	-	-
MSTRG.25360.1	-	-	-2.03293	-	-	-
MSTRG.25406.1	4.06654	-	-	-	3.29896	-
MSTRG.25415.2	4.02057	-	-	-	-	-
MSTRG.25439.4	-	-	-	-7.63765	-	-
MSTRG.25439.5	-	-	-	-3.8894	-	-
MSTRG.25459.1	-	-	-5.45711	-	-	-3.82597
MSTRG.25483.2	-	8.47526	-	-	-	-
MSTRG.25490.1	-	5.5963	-4.72837	-	-	-
MSTRG.25502.1	-	-	-	-3.94512	-	-
MSTRG.25507.3	8.95802	-	-	-	-	-
MSTRG.25537.1	-	-	-	-5.9367	-	-
MSTRG.25542.2	-	8.00002	-	-	2.57191	-
MSTRG.25562.1	5.31588	-	-	-	-	-
MSTRG.25572.3	2.45915	-	-	-	-	-
MSTRG.25576.2	-	7.39552	-	-	-	-
MSTRG.25576.3	-	7.82608	-	-	-	-
MSTRG.25576.6	4.11703	-	-	-	-	-
MSTRG.25594.2	-	6.93703	-	-	3.16214	-
MSTRG.25596.1	-	-	-1.91007	-	-	-
MSTRG.25681.2	-	-	-	-2.55233	-	-
MSTRG.25719.1	-	-	-	-4.73882	-	-4.57513
MSTRG.25735.1	2.23094	-	-	-	-	-
MSTRG.25783.6	-	3.15816	-3.07557	-	-	-
MSTRG.25793.1	-	5.52636	-	-	2.90159	-
MSTRG.25793.2	-	7.93391	-	-	-	-
MSTRG.25828.11	-	-	-5.87184	-	-	-
MSTRG.25828.14	-	-	-2.97217	-	-	-
MSTRG.25842.1	-	-	-	-9.02323	-	-
MSTRG.25858.1	-	-	-	-3.8842	-	-
MSTRG.25870.1	-	5.18349	-	-	-	-
MSTRG.25898.1	-	-	-4.5752	-	-	-
MSTRG.25914.1	-	-	-3.95697	-2.575	-	-3.35688
MSTRG.25934.2	-	5.79637	-	-	-	-
MSTRG.25953.1	-	-	-	-5.31282	-	-
MSTRG.25959.2	-	-	-2.50628	-	-	-
MSTRG.26020.1	-	-	-	-4.50455	-	-
MSTRG.26035.3	-	5.09096	-	-	-	-
MSTRG.26057.1	-	2.07987	-	-	4.20641	-
MSTRG.26097.1	-	-	-2.00318	-	-	-
MSTRG.26112.1	-	-	-1.75847	-	-	-
MSTRG.26119.1	-	-	-	-1.94598	-	-1.95863
MSTRG.26145.1	-	-	-3.63518	-	-	-2.73756
MSTRG.26163.4	-	-	-	-3.99175	-	-
MSTRG.26163.5	5.48606	-	-	-	-	-
MSTRG.26163.9	6.21939	-	-	-	-	-
MSTRG.26164.1	1.95763	-	-	-	-	-
MSTRG.26168.1	-	-	-4.32958	-	-	-3.44581
MSTRG.26197.3	3.93987	-	-	-	-	-
MSTRG.26221.1	-	-	-1.55149	-	-	-
MSTRG.26347.2	-	-	-6.82671	-	-	-
MSTRG.26370.1	-	-	-	-2.96433	-	-3.0598
MSTRG.26383.2	-	-	-2.74669	-	-	-
MSTRG.26451.1	-	-	-3.0099	-	-	-
MSTRG.26471.5	-	7.14529	-	-	-	-
MSTRG.26495.1	-	4.45048	-	-	2.91506	-
MSTRG.26511.2	-	-	-	-6.43421	-	-
MSTRG.2652.1	-	2.10859	-	-	-	-
MSTRG.26553.1	-	3.68899	-	-	-	-
MSTRG.26578.1	-	-	-2.22793	-	-	-
MSTRG.26580.1	-	-	-	-2.28664	-	-
MSTRG.26589.1	-	-	-2.89426	-	-	-
MSTRG.26618.1	-	5.48194	-	-	-	-
MSTRG.26644.2	-	5.55567	-	-	-	-
MSTRG.26669.1	-	-	-1.59093	-	-	-
MSTRG.26702.1	-	5.68301	-	-	3.33012	-
MSTRG.26758.1	-	-	-	-3.69609	-	-
MSTRG.26785.1	3.17428	-	-	-	2.72652	-
MSTRG.26815.2	-	3.06412	-	-	-	-
MSTRG.26815.3	-	5.90474	-	-	-	-
MSTRG.26823.1	-	2.84971	-	-	-	-
MSTRG.26826.1	-	-	-3.76606	-2.89258	-	-3.36723
MSTRG.26857.1	3.60168	-	-	-	-	-
MSTRG.26903.2	-	8.13412	-	-	-	-
MSTRG.26911.4	-	-	-6.94273	-	-	-
MSTRG.26939.1	-	-	-3.80591	-	-	-3.56208
MSTRG.26953.1	-	6.41284	-	-	-	-
MSTRG.26961.2	-	-	-	-2.26195	-	-
MSTRG.26977.2	-	-	-5.13903	-	-	-
MSTRG.26987.1	-	3.77146	-	-	4.00574	-
MSTRG.26987.2	-	5.15958	-	-	-	-
MSTRG.27002.1	-	4.07107	-	-	-	-
MSTRG.27003.1	-	-	-7.59048	-	-	-
MSTRG.27017.1	-	-	-	-2.54311	-	-
MSTRG.27025.1	-	-	-3.20189	-	-	-
MSTRG.27090.3	4.46028	-	-	-	-	-
MSTRG.27091.1	-	-	-5.82169	-	-	-3.79835
MSTRG.27106.1	3.27749	-	-	-	-	-
MSTRG.27135.1	-	4.81571	-	-	2.51551	-
MSTRG.27225.2	-	9.00995	-	-	-	-
MSTRG.27268.1	-	3.0318	-	-	-	-
MSTRG.27278.1	-	5.21787	-	-	-	-
MSTRG.27294.1	-	-	-2.22818	-	-	-
MSTRG.27305.1	-	-	-4.14676	-4.77735	-	-4.49719
MSTRG.27326.2	6.397	-	-	-	4.29066	-
MSTRG.2733.1	-	-	-	-3.73985	-	-
MSTRG.27334.1	-	-	-	-4.3052	-	-
MSTRG.27358.1	-	-	-	-	-	-2.89465
MSTRG.27359.1	-	-	-2.97741	-	-	-2.68854
MSTRG.27441.1	-	2.7447	-	-	-	-
MSTRG.27454.4	-	-	-2.47651	-	-	-
MSTRG.27471.1	-	-	-	-5.65866	-	-
MSTRG.27488.1	-	4.4144	-	-	3.10298	-
MSTRG.27488.5	-	5.01825	-	-	-	-
MSTRG.27511.10	-	6.98805	-	-	-	-
MSTRG.27513.1	-	4.05435	-	-	-	-
MSTRG.27536.1	-	-	-3.92648	-3.6704	-	-3.46282
MSTRG.27602.2	-	5.87351	-	-	-	-
MSTRG.27631.1	3.06671	-	-	-	-	-
MSTRG.27644.1	-	-	-	-5.52651	-	-
MSTRG.27687.1	-	-	-4.06886	-	-	-
MSTRG.27701.1	3.36243	9.52459	-	-	-	-
MSTRG.27701.2	5.15826	-	-	-	-	-
MSTRG.2771.1	-	6.29018	-	-	-	-
MSTRG.27718.1	-	5.12761	-	-	-	-
MSTRG.27719.1	-	8.59983	-	-	-	-
MSTRG.27736.1	-	-	-3.40173	-	-	-
MSTRG.27745.1	-	-	-3.59415	-	-	-2.88879
MSTRG.27833.1	-	-	-	-2.86344	-	-
MSTRG.27840.1	3.83234	-	-	-	-	-
MSTRG.27840.2	10.7576	-	-	-	7.92101	-
MSTRG.27851.1	-	-	-4.40275	-	-	-3.65963
MSTRG.2786.1	-	-	-4.3843	-	-	-4.90657
MSTRG.27866.3	-	-	-	-3.62778	-	-
MSTRG.27892.1	-	-	-	-5.89212	-	-
MSTRG.27952.1	-	4.97966	-	-	-	-
MSTRG.27957.1	-	-	-2.03795	-	-	-
MSTRG.27996.1	-	-	-	-3.23032	-	-
MSTRG.28014.1	-	-	-1.9384	-	-	-
MSTRG.28021.1	-	3.17425	-	-	-	-
MSTRG.28059.1	-	-	-4.02237	-7.40535	-	-5.08877
MSTRG.28096.1	-	8.67147	-	-	3.98578	-
MSTRG.28096.2	-	5.85743	-	-	-	-
MSTRG.28099.1	-	4.96844	-	-	-	-
MSTRG.28108.1	-	-	-2.52834	-	-	-
MSTRG.28132.2	-	-	-5.79363	-	-	-5.24865
MSTRG.28140.2	-	3.74656	-	-	-	-
MSTRG.2817.1	-	5.38286	-	-	-	-
MSTRG.28184.1	-	-	-	-	-	-3.80156
MSTRG.2824.1	-	4.86309	-	-	-	-
MSTRG.2824.2	-	5.79742	-	-	-	-
MSTRG.28289.1	-	-	-2.43481	-	-	-
MSTRG.28320.1	-	-	-4.59743	-	-	-
MSTRG.28340.1	-	-	-5.73574	-	-	-
MSTRG.28346.1	4.10103	-	-	-	3.387	-
MSTRG.28394.2	-	6.6295	-	-	-	-
MSTRG.2843.1	-	-	-	-2.44544	-	-
MSTRG.28446.1	-	5.10694	-	-	-	-
MSTRG.28450.1	-	-	-	-4.63103	-	-
MSTRG.28451.1	-	-	-2.61373	-	-	-
MSTRG.28469.3	-	5.79102	-	-	-	-
MSTRG.28486.1	-	-	-	-	-	-2.40864
MSTRG.28499.1	-	-	-2.9499	-	-	-
MSTRG.28530.1	1.74263	-	-	-	-	-
MSTRG.28596.1	-	-	-2.21348	-	-	-
MSTRG.28615.1	-	-	-5.3799	-	-	-
MSTRG.28628.1	-	-	-	-7.54811	-	-
MSTRG.28638.1	-	-	-	-4.99268	-	-
MSTRG.28650.2	4.58058	-	-	-	-	-
MSTRG.28653.1	-	-	-3.40233	-	-	-3.53071
MSTRG.28736.2	-	4.44479	-	-	-	-
MSTRG.28790.1	-	-	-2.2164	-	-	-
MSTRG.28837.1	-	5.84146	-	-	-	-
MSTRG.28856.1	-	-	-	-3.08504	-	-2.80706
MSTRG.28883.1	-	-	-	-2.53011	-	-
MSTRG.28893.1	-	4.24587	-	-	-	-
MSTRG.28895.1	-	-	-	-	-	-2.06419
MSTRG.28906.6	-	5.54639	-	-	-	-
MSTRG.28912.1	-	-	-4.29627	-	-	-2.97869
MSTRG.28943.1	-	-	-	-8.83333	-	-
MSTRG.28943.4	-	8.71975	-	-	-	-
MSTRG.28943.5	-	-	-	-7.27671	-	-
MSTRG.28976.1	-	-	-4.7903	-6.66333	-	-5.61127
MSTRG.29049.1	-	-	-7.19588	-	-	-4.72607
MSTRG.29142.1	-	3.66477	-	-	-	-
MSTRG.29142.2	-	-	-	-3.30151	-	-
MSTRG.29147.1	-	2.70092	-	-	4.23504	-
MSTRG.29179.1	-	-	-3.82433	-	-	-
MSTRG.2919.1	-	3.31754	-	-	-	-
MSTRG.2921.1	-	-	-	-2.58916	-	-
MSTRG.2924.1	-	6.48223	-	-	-	-
MSTRG.29248.1	-	-	-	-2.64091	-	-2.56777
MSTRG.29359.1	-	-	-	-5.27716	-	-
MSTRG.29375.1	-	-	-5.64294	-7.85137	-	-6.55834
MSTRG.29386.1	-	-	-	-8.32214	-	-
MSTRG.29386.2	-	7.51838	-	-	-	-
MSTRG.29389.1	-	-	-	-	-	-3.37486
MSTRG.29421.1	-	-	-	-6.09315	-	-
MSTRG.2945.4	-	5.65898	-	-	-	-
MSTRG.295.1	3.35259	-	-	-	-	-
MSTRG.29508.1	-	-	-2.35201	-	-	-
MSTRG.29511.1	-	-	-1.95795	-	-	-
MSTRG.29550.1	-	-	-2.6586	-	-	-
MSTRG.29557.3	-	-	-	-5.31357	-	-
MSTRG.29563.1	-	-	-	-6.93395	-	-
MSTRG.29576.1	-	-	-2.45969	-	-	-
MSTRG.29603.1	-	5.29113	-	-	3.94195	-
MSTRG.29607.1	-	-	-	-4.4143	-	-
MSTRG.29623.1	-	-	-	-	-	-6.73822
MSTRG.29624.1	-	-	-	-6.8104	-	-5.49566
MSTRG.29638.2	-	-	-5.59223	-	-	-
MSTRG.29643.3	-	-	-	-3.95629	-	-
MSTRG.29653.1	-	-	-3.76093	-	-	-
MSTRG.2966.1	-	5.30165	-	-	4.78504	-
MSTRG.29725.1	-	4.78189	-	-	4.61132	-
MSTRG.29751.1	-	-	-2.06499	-	-	-
MSTRG.29756.1	-	-	-5.30534	-	-	-
MSTRG.29766.3	-	7.21115	-	-	-	-
MSTRG.29782.1	-	-	-1.85327	-	-	-
MSTRG.29830.3	-	-	-	-3.95328	-	-
MSTRG.29859.1	-	-	-	-	2.14757	-
MSTRG.29883.1	-	-	-3.24164	-	-	-
MSTRG.29899.1	-	3.72382	-	-	4.09062	-
MSTRG.29945.1	-	-	-	-2.88527	-	-
MSTRG.29955.1	-	6.45982	-	-	4.11619	-
MSTRG.29955.2	-	-	-1.97319	-	-	-1.99934
MSTRG.29978.1	3.33988	-	-	-	2.79217	-
MSTRG.29980.1	-	-	-	-3.51458	-	-
MSTRG.3003.1	-	7.48211	-	-	-	-
MSTRG.30033.1	-	-	-	-4.58988	-	-4.68219
MSTRG.30075.1	-	-	-4.15516	-	-	-
MSTRG.3009.2	-	5.1521	-	-	4.71449	-
MSTRG.30110.1	-	-	-6.32992	-	-	-
MSTRG.30110.2	-	-	-2.64593	-	-	-
MSTRG.30137.1	-	-	-	-2.47511	-	-
MSTRG.30176.1	-	-	-	-4.29546	-	-
MSTRG.30194.1	-	-	-2.63903	-	-	-2.36265
MSTRG.30195.2	-	5.92831	-	-	-	-
MSTRG.3020.1	-	5.27747	-	-	-	-
MSTRG.30241.1	2.03745	-	-	-	-	-
MSTRG.30244.1	-	-	-	-5.01076	-	-3.93731
MSTRG.30276.2	-	7.35845	-	-	-	-
MSTRG.30348.1	-	-	-7.05037	-4.43416	-	-4.81912
MSTRG.30370.1	-	-	-	-3.95929	-	-
MSTRG.30379.1	-	5.79562	-	-	-	-
MSTRG.30422.1	-	-	-2.30377	-	-	-
MSTRG.30430.7	2.75076	-	-	-	-	-
MSTRG.30475.1	2.4714	-	-	-	-	-
MSTRG.30482.1	-	6.51486	-	-	-	-
MSTRG.30540.1	-	-	-2.21252	-	-	-
MSTRG.30546.2	-	8.99743	-	-	2.90032	-
MSTRG.30572.1	3.57692	-	-	-	2.95053	-
MSTRG.30574.1	3.97542	-	-	-	3.42406	-
MSTRG.30603.1	-	-	-2.06558	-	-	-
MSTRG.30604.1	-	-	-	-6.40064	-	-5.24061
MSTRG.30614.3	-	-	-5.33156	-	-	-
MSTRG.30615.1	-	-	-5.01805	-	-	-
MSTRG.3062.1	-	-	-3.45251	-2.92678	-	-3.24398
MSTRG.30658.2	-	9.85844	-	-	3.66557	-
MSTRG.30667.1	-	-	-5.47573	-	-	-
MSTRG.30674.1	-	-	-3.87832	-	-	-2.77251
MSTRG.30700.1	-	-	-4.0282	-	-	-3.2322
MSTRG.30706.1	-	-	-2.0772	-	-	-
MSTRG.30713.1	2.2896	-	-	-	-	-
MSTRG.30767.1	-	5.67252	-	-	-	-
MSTRG.30814.6	7.8133	-	-	-	-	-
MSTRG.30827.1	-	-	-	-7.25715	-	-
MSTRG.30827.2	-	-	-	-8.32211	-	-
MSTRG.30848.1	-	-	-	-4.60938	-	-
MSTRG.30933.1	-	5.01849	-	-	-	-
MSTRG.30948.1	-	-	-2.7596	-	-	-
MSTRG.31057.1	2.14447	-	-	-	2.06449	-
MSTRG.31064.1	-	3.24583	-	-	-	-
MSTRG.31065.1	-	2.43744	-	-	-	-
MSTRG.31070.2	-	5.78147	-	-	-	-
MSTRG.31075.1	-	-	-	-	-	-3.97221
MSTRG.31089.1	-	-	-4.06545	-	-	-
MSTRG.31137.1	-	-	-	-4.82271	-	-
MSTRG.31141.1	-	2.84388	-	-	-	-
MSTRG.31145.1	-	-	-	-3.04473	-	-3.4059
MSTRG.31164.1	-	5.90296	-	-	-	-
MSTRG.31166.1	-	-	-	-3.00401	-	-
MSTRG.31185.1	-	-	-	-2.63539	-	-
MSTRG.31220.1	-	-	-2.79635	-	-	-
MSTRG.31249.1	2.95037	-	-	-	2.67131	-
MSTRG.31250.1	-	-	-	-2.89532	-	-
MSTRG.31251.3	-	-	-	-	-	-2.52609
MSTRG.31279.1	-	5.53282	-	-	-	-
MSTRG.31337.1	-	5.00597	-	-	-	-
MSTRG.31365.1	-	-	-5.34213	-	-	-
MSTRG.31380.2	-	6.48729	-	-	-	-
MSTRG.31396.2	-	-	-3.56739	-	-	-3.32445
MSTRG.31464.2	-	3.56412	-	-	-	-
MSTRG.31485.1	-	4.49927	-	-	-	-
MSTRG.31501.1	-	-	-	-3.4951	-	-
MSTRG.31524.1	-	3.66261	-	-	-	-
MSTRG.31529.2	-	5.96221	-	-	-	-
MSTRG.31574.1	-	-	-1.56299	-	-	-
MSTRG.31595.11	-	6.26257	-	-	-	-
MSTRG.31595.12	-	7.38858	-	-	-	-
MSTRG.31600.1	5.16826	-	-	-	-	-
MSTRG.31607.1	-	-	-	-6.10116	-	-5.11232
MSTRG.31608.1	-	-	-	-6.76099	-	-4.29854
MSTRG.31613.3	-	-	-5.30268	-	-	-
MSTRG.31666.1	-	6.47421	-	-	-	-
MSTRG.31723.13	6.60994	-	-	-	-	-
MSTRG.31723.15	9.7932	-	-	-	-	-
MSTRG.31723.5	6.92734	-	-	-	-	-
MSTRG.31723.9	6.91053	-	-	-	-	-
MSTRG.3174.1	-	5.21688	-	-	-	-
MSTRG.31750.3	-	-	-	-4.01876	-	-
MSTRG.31801.1	-	3.37987	-	-	-	-
MSTRG.31854.1	-	-	-	-2.71769	-	-
MSTRG.31855.2	6.60335	-	-	-	-	-
MSTRG.31880.1	5.13814	-	-	-	-	-
MSTRG.31880.2	2.96463	-	-	-	-	-
MSTRG.31898.1	-	-	-5.50366	-	-	-
MSTRG.3192.1	-	-	-3.28271	-	-	-
MSTRG.31939.1	-	6.24508	-	-	-	-
MSTRG.31956.1	-	-	-2.60461	-	-	-
MSTRG.31959.1	4.67165	-	-	-	-	-
MSTRG.31961.1	-	-	-1.88997	-	-	-
MSTRG.31965.1	2.85877	-	-	-	2.47251	-
MSTRG.31980.1	-	-	-2.60248	-	-	-2.68382
MSTRG.31992.1	-	-	-4.671	-	-	-3.32856
MSTRG.32011.1	-	-	-3.35707	-3.19307	-	-3.34157
MSTRG.32044.1	-	-	-	-	-	-3.13908
MSTRG.32048.1	-	-	-	-	2.86076	-
MSTRG.32073.1	-	-	-	-5.48937	-	-
MSTRG.32113.1	-	-	-4.78981	-	-	-3.7959
MSTRG.32119.1	-	-	-	-	-	-4.36092
MSTRG.32137.3	-	7.85944	-	-	-	-
MSTRG.32139.2	-	-	-6.02735	-	-	-
MSTRG.32169.1	-	-	-4.87563	-5.55723	-	-5.53868
MSTRG.32214.1	-	-	-	-2.42587	-	-2.19013
MSTRG.32262.2	-	4.44988	-	-	-	-
MSTRG.32268.1	-	-	-5.18188	-	-	-3.91395
MSTRG.32273.2	-	5.36733	-	-	-	-
MSTRG.32280.1	-	-	-3.65982	-3.04347	-	-3.52627
MSTRG.32297.6	-	-	-	-9.29766	-	-
MSTRG.32312.1	-	-	-	-5.31908	-	-
MSTRG.32314.1	1.48989	-	-	-	-	-
MSTRG.32326.1	-	-	-4.54489	-	-	-
MSTRG.32345.2	-	3.74663	-	-	-	-
MSTRG.3235.1	-	-	-	-3.37124	-	-
MSTRG.32388.3	-	7.78093	-	-	-	-
MSTRG.32417.1	7.31618	-	-	-	5.42224	-
MSTRG.32427.1	-	-	-2.67419	-	-	-
MSTRG.32441.2	-	6.17607	-	-	4.59108	-
MSTRG.32492.1	-	-	-6.62972	-	-	-4.53957
MSTRG.32492.2	-	-	-	-	-	-4.0896
MSTRG.32496.1	-	-	-6.06739	-	-	-
MSTRG.32552.1	-	-	-3.15751	-	-	-
MSTRG.3257.1	-	-	-	-2.24173	-	-
MSTRG.32586.1	-	-	-	-6.29969	-	-5.70121
MSTRG.32587.1	4.44474	4.04824	-	-	-	-
MSTRG.32587.2	6.79148	-	-	-	-	-
MSTRG.32593.1	2.05662	-	-	-	-	-
MSTRG.32609.2	-	8.40655	-	-	-	-
MSTRG.32617.1	-	-	-5.00939	-	-	-
MSTRG.32683.1	-	-	-4.35894	-	-	-3.4782
MSTRG.32688.1	-	-	-3.41742	-3.75809	-	-3.70497
MSTRG.32691.2	-	-	-	-	4.6439	-
MSTRG.32749.1	-	-	-	-2.38178	-	-
MSTRG.32755.1	-	-	-4.71132	-6.00694	-	-5.77374
MSTRG.3277.1	-	4.55597	-	-	4.024	-
MSTRG.32778.1	-	8.3865	-	-	-	-
MSTRG.32783.1	-	-	-2.09696	-	-	-
MSTRG.32842.1	-	-	-	-4.98279	-	-5.39226
MSTRG.32845.1	-	-	-4.18909	-	-	-3.51745
MSTRG.32862.2	-	-	-	-2.79421	-	-
MSTRG.32935.1	-	-	-2.20869	-	-	-
MSTRG.32952.1	-	-	-	-5.90765	-	-
MSTRG.32962.1	-	-	-	-4.35806	-	-
MSTRG.3305.1	-	-	-	-3.70935	-	-
MSTRG.33059.1	-	4.96138	-	-	4.51805	-
MSTRG.33083.1	-	-	-	-5.82069	-	-
MSTRG.33083.2	-	-	-	-7.45063	-	-
MSTRG.33088.2	-	8.32222	-	-	-	-
MSTRG.33124.1	-	-	-2.84404	-	-	-2.31461
MSTRG.33143.3	-	-	-	-6.5233	-	-
MSTRG.33164.1	-	6.07615	-	-	-	-
MSTRG.33170.3	-	6.5852	-	-	-	-
MSTRG.33187.1	4.48973	-	-	-	3.43783	-
MSTRG.3327.1	-	7.44749	-	-	-	-
MSTRG.33297.2	-	-	-	-3.69867	-	-
MSTRG.33312.3	-	-	-5.92173	-	-	-
MSTRG.33320.2	-	6.5932	-	-	3.43914	-
MSTRG.33376.1	-	-	-3.03666	-	-	-2.82048
MSTRG.33390.1	-	-	-4.33614	-4.16488	-	-4.95191
MSTRG.33396.1	-	-	-4.73425	-	-	-
MSTRG.33468.1	2.6146	2.6974	-	-	-	-
MSTRG.33469.1	-	-	-	-6.119	-	-
MSTRG.33489.3	-	4.67608	-	-	-	-
MSTRG.33536.1	-	3.44373	-	-	-	-
MSTRG.33556.1	-	4.13945	-	-	-	-
MSTRG.33556.3	-	5.08232	-	-	-	-
MSTRG.33560.1	-	-	-	-3.1361	-	-
MSTRG.33576.1	-	5.57224	-	-	3.91263	-
MSTRG.3358.1	-	-	-	-5.98638	-	-
MSTRG.33583.1	-	4.06611	-	-	-	-
MSTRG.33591.1	-	4.87245	-	-	-	-
MSTRG.336.1	-	-	-2.56797	-	-	-
MSTRG.33691.1	-	-	-4.346	-	-	-
MSTRG.33704.1	-	-	-3.60171	-	-	-2.80039
MSTRG.33774.1	-	7.10952	-	-	-	-
MSTRG.33781.1	-	-	-3.13195	-	-	-
MSTRG.33791.1	-	5.7894	-	-	-	-
MSTRG.33797.1	2.47514	-	-	-	-	-
MSTRG.33826.1	-	-	-	-3.1725	-	-
MSTRG.33842.1	-	3.71259	-	-	-	-
MSTRG.33848.1	4.77264	4.05587	-	-	-	-
MSTRG.33853.1	-	-	-7.12383	-	-	-
MSTRG.33911.3	-	7.51919	-	-	-	-
MSTRG.33911.4	-	5.8075	-	-	5.33178	-
MSTRG.33926.9	-	-	-	-4.27288	-	-
MSTRG.33988.1	-	-	-	-5.61301	-	-
MSTRG.33993.1	-	-	-4.05498	-	-	-3.53383
MSTRG.33994.2	-	7.83388	-	-	4.56477	-
MSTRG.3400.1	-	-	-	-	-	-2.65742
MSTRG.34010.1	-	-	-1.98065	-	-	-
MSTRG.34018.1	-	-	-	-	-	-2.79979
MSTRG.34035.3	-	8.8463	-	-	3.28133	-
MSTRG.34060.1	-	-	-6.69468	-	-	-
MSTRG.34066.1	-	-	-2.30881	-	-	-
MSTRG.34071.1	-	6.03995	-	-	-	-
MSTRG.34095.1	-	-	-2.2613	-	-	-1.89129
MSTRG.34142.1	-	6.02666	-4.19936	-	-	-
MSTRG.34165.1	-	-	-	-4.98047	-	-
MSTRG.34191.1	-	8.19934	-	-	4.8249	-
MSTRG.34196.7	-	-	-6.25921	-	-	-
MSTRG.34228.1	-	-	-5.35003	-	-	-
MSTRG.3429.1	-	-	-	-	3.70648	-
MSTRG.34307.1	-	-	-	-9.07575	-	-4.43803
MSTRG.34336.1	4.45534	-	-	-	-	-
MSTRG.34358.1	-	-	-	-	-	-2.98971
MSTRG.3440.1	-	3.13523	-	-	-	-
MSTRG.34409.1	-	-	-2.69574	-	-	-
MSTRG.34409.3	-	-	-4.30185	-	-	-
MSTRG.3445.1	-	-	-	-3.93645	-	-
MSTRG.34466.5	-	4.18761	-	-	-	-
MSTRG.34622.1	-	-	-2.9618	-	-	-2.29767
MSTRG.34653.1	-	-	-	-5.58979	-	-
MSTRG.34654.1	-	-	-	-4.40768	-	-
MSTRG.34698.1	-	-	-5.32448	-	-	-
MSTRG.34706.1	-	6.77372	-	-	-	-
MSTRG.34707.1	-	-	-3.09204	-2.47343	-	-2.82749
MSTRG.34765.1	1.62572	-	-	-	-	-
MSTRG.34780.1	-	-	-4.51796	-	-	-
MSTRG.34786.1	-	-	-3.30222	-	-	-
MSTRG.34792.1	-	-	-4.90463	-	-	-4.30179
MSTRG.34796.2	-	-	-	-6.27105	-	-
MSTRG.34853.1	2.16187	-	-	-	-	-
MSTRG.34884.3	-	7.52673	-	-	-	-
MSTRG.34889.1	-	-	-6.27231	-3.7822	-	-4.59828
MSTRG.34924.1	4.83044	-	-	-	-	-
MSTRG.34979.1	-	-	-	-2.89626	-	-
MSTRG.35026.1	-	-	-	-5.55391	-	-
MSTRG.3505.1	-	-	-	-3.21257	-	-
MSTRG.35052.1	-	-	-4.97289	-	-	-
MSTRG.35077.1	-	-	-3.56156	-	-	-
MSTRG.35095.1	-	9.00275	-	-	-	-
MSTRG.35140.1	-	5.59993	-	-	-	-
MSTRG.35161.1	-	-	-4.92975	-6.40938	-	-5.87741
MSTRG.35165.3	-	7.30348	-	-	-	-
MSTRG.35206.1	-	-	-	-	2.92443	-
MSTRG.35245.2	-	-	-4.77468	-	-	-
MSTRG.35248.1	-	-	-2.73691	-	-	-2.32644
MSTRG.35253.1	-	-	-	-3.11362	-	-
MSTRG.35272.2	7.18702	-	-	-	-	-
MSTRG.35287.1	-	-	-	-3.32623	-	-
MSTRG.35299.1	-	5.81378	-	-	-	-
MSTRG.35303.1	-	5.33345	-	-	-	-
MSTRG.35356.1	-	7.80438	-	-	4.11332	-
MSTRG.35364.1	-	-	-2.7001	-2.56238	-	-2.64099
MSTRG.35364.2	-	-	-8.46815	-	-	-
MSTRG.35364.3	-	3.47377	-	-	-	-
MSTRG.35364.4	-	-	-4.19665	-	-	-
MSTRG.35427.2	-	-	-5.89287	-	-	-
MSTRG.35465.1	-	4.94804	-	-	-	-
MSTRG.3548.1	-	6.44694	-	-	5.70556	-
MSTRG.35528.1	-	-	-2.23404	-	-	-
MSTRG.35544.1	-	5.16764	-	-	-	-
MSTRG.35545.1	-	6.90704	-	-	-	-
MSTRG.35553.1	5.13464	5.67041	-	-	-	-
MSTRG.35561.1	-	4.01214	-	-	-	-
MSTRG.35579.1	-	-	-3.58651	-	-	-
MSTRG.35635.1	-	-	-2.96552	-	-	-
MSTRG.35659.1	-	-	-4.76465	-4.37349	-	-4.3751
MSTRG.35665.1	-	2.62823	-	-	-	-
MSTRG.35673.1	-	-	-	-4.73528	-	-
MSTRG.35683.1	-	-	-3.15926	-1.91588	-	-2.64895
MSTRG.35687.1	4.7364	-	-	-	4.91555	-
MSTRG.35689.1	5.21429	-	-	-	4.72583	-
MSTRG.35760.1	-	-	-	-3.78443	-	-
MSTRG.3577.1	-	6.07349	-	-	4.18179	-
MSTRG.35784.13	-	6.20551	-	-	-	-
MSTRG.35784.18	-	5.31791	-	-	-	-
MSTRG.35784.22	-	-	-4.02846	-	-	-
MSTRG.35784.30	4.48444	-	-	-	-	-
MSTRG.35784.34	-	5.85516	-	-	-	-
MSTRG.35784.37	-	-	-	-4.19318	-	-
MSTRG.35811.1	-	5.13717	-	-	2.90363	-
MSTRG.35811.2	-	-	-	-7.3225	-	-
MSTRG.35866.1	-	5.191	-	-	-	-
MSTRG.35876.1	-	5.61054	-	-	-	-
MSTRG.35902.1	-	-	-3.38221	-	-	-
MSTRG.35905.2	-	5.95967	-	-	-	-
MSTRG.3596.1	-	2.91971	-	-	-	-
MSTRG.3601.1	-	-	-	-	-	-2.63937
MSTRG.36122.1	-	-	-2.31579	-2.53647	-	-2.40803
MSTRG.36132.1	-	-	-	-7.33389	-	-
MSTRG.36161.1	-	-	-	-2.86045	-	-2.69543
MSTRG.36189.1	-	10.2904	-	-	-	-
MSTRG.36206.1	-	-	-5.55832	-	-	-
MSTRG.36209.1	-	2.33977	-	-	-	-
MSTRG.36255.1	4.93634	-	-	-	-	-
MSTRG.36256.1	-	-	-	-5.62825	-	-
MSTRG.36257.1	-	-	-4.20095	-	-	-4.93197
MSTRG.36292.1	5.82182	-	-	-	-	-
MSTRG.36306.1	-	-	-3.45302	-	-	-3.06914
MSTRG.3632.1	-	5.86192	-	-	4.15634	-
MSTRG.3632.4	-	6.61311	-	-	4.66754	-
MSTRG.36320.1	-	-	-	-	-	-3.99217
MSTRG.36338.1	-	-	-	-2.87178	-	-
MSTRG.36358.1	-	-	-	-	-	-3.39588
MSTRG.36365.2	-	-	-5.46392	-	-	-
MSTRG.36385.1	-	-	-3.01191	-	-	-2.6836
MSTRG.36453.4	-	6.45807	-	-	-	-
MSTRG.36494.1	-	-	-	-	-	-4.18441
MSTRG.3652.2	-	-	-6.08825	-	-	-
MSTRG.36563.2	-	7.23312	-	-	4.48183	-
MSTRG.36591.1	-	-	-	-4.4991	-	-
MSTRG.36616.1	-	-	-3.12757	-	-	-
MSTRG.36673.2	-	6.59574	-	-	-	-
MSTRG.36689.1	-	5.30546	-	-	-	-
MSTRG.36696.1	-	3.19206	-	-	-	-
MSTRG.36710.1	-	-	-	-	-	-3.66145
MSTRG.36711.1	-	-	-	-6.09551	-	-
MSTRG.36718.1	-	-	-6.8795	-	-	-
MSTRG.36737.2	-	-	-	-5.42064	-	-
MSTRG.36757.1	-	-	-3.53015	-2.21516	-	-
MSTRG.36764.1	-	6.18528	-	-	-	-
MSTRG.36897.1	-	-	-3.94762	-	-	-
MSTRG.36897.2	-	-	-4.31246	-	-	-
MSTRG.36899.1	-	-	-3.31938	-	-	-
MSTRG.36969.1	-	4.95853	-	-	-	-
MSTRG.36992.1	-	-	-2.38841	-	-	-2.21821
MSTRG.3700.1	-	-	-	-4.29675	-	-
MSTRG.37024.1	-	4.67855	-	-	-	-
MSTRG.37030.1	-	-	-4.88967	-	-	-5.7399
MSTRG.37064.2	-	6.32516	-	-	-	-
MSTRG.37077.1	5.59948	-	-	-	-	-
MSTRG.37087.1	-	-	-4.32896	-	-	-
MSTRG.37089.1	-	-	-	-5.21063	-	-
MSTRG.37099.1	-	5.37009	-	-	-	-
MSTRG.37103.1	-	-	-3.94234	-	-	-
MSTRG.37107.1	-	-	-3.56427	-6.30505	-	-4.16275
MSTRG.37110.2	-	-	-3.44296	-	-	-2.73996
MSTRG.37134.3	-	-	-	-5.56629	-	-
MSTRG.37173.1	-	2.75716	-	-	-	-
MSTRG.37185.1	-	-	-5.75601	-2.80983	-	-3.9808
MSTRG.37189.1	-	-	-	-	-	-4.43475
MSTRG.3720.1	-	7.2714	-	-	-	-
MSTRG.37269.1	-	-	-2.63337	-	-	-2.36198
MSTRG.37282.1	4.07008	2.99885	-	-	-	-
MSTRG.37293.1	-	-	-	-	-	-2.51417
MSTRG.37298.1	-	-	-2.24573	-	-	-
MSTRG.37327.1	-	-	-2.94347	-	-	-
MSTRG.37341.1	-	5.82127	-	-	-	-
MSTRG.37345.12	-	-	-	-2.1923	-	-
MSTRG.37345.5	-	5.80689	-	-	5.25415	-
MSTRG.37345.6	-	6.02825	-	-	-	-
MSTRG.37371.1	-	7.46674	-	-	-	-
MSTRG.37372.1	-	-	-1.98604	-	-	-
MSTRG.37393.1	-	-	-	-	3.29023	-
MSTRG.37395.1	5.73558	-	-	-	4.21079	-
MSTRG.37439.1	-	7.7306	-	-	-	-
MSTRG.37490.1	-	-	-	-2.8033	-	-
MSTRG.37493.3	-	7.41871	-	-	4.07145	-
MSTRG.37504.1	-	5.97962	-	-	4.12854	-
MSTRG.37524.1	8.57211	5.52409	-	-	-	-
MSTRG.3754.1	-	-	-4.51683	-5.03262	-	-5.48965
MSTRG.37544.2	-	7.44324	-	-	5.32943	-
MSTRG.3755.2	6.9729	7.70518	-	-	-	-
MSTRG.37557.12	-	-	-	-8.08937	-	-
MSTRG.37557.2	-	-	-	-6.15909	-	-
MSTRG.37557.3	-	-	-	-5.32491	-	-
MSTRG.37557.4	-	-	-	-7.40473	-	-
MSTRG.37557.8	-	-	-	-5.12863	-	-
MSTRG.37587.1	-	7.57974	-	-	-	-
MSTRG.37588.1	-	5.19019	-	-	-	-
MSTRG.37592.1	-	5.43427	-	-	-	-
MSTRG.37608.1	-	6.06361	-	-	-	-
MSTRG.37621.1	-	-	-	-	-	-4.40782
MSTRG.37622.2	-	5.93055	-	-	4.27565	-
MSTRG.37647.1	-	-	-	-6.08628	-	-
MSTRG.37688.1	-	3.71544	-	-	-	-
MSTRG.37689.1	-	4.23692	-	-	5.00007	-
MSTRG.37726.1	-	-	-6.49439	-	-	-3.83606
MSTRG.37736.1	-	3.66426	-	-	-	-
MSTRG.37750.1	-	2.91763	-	-	-	-
MSTRG.37760.2	-	-	-	-6.82754	-	-
MSTRG.37780.1	8.5714	6.21707	-	-	-	-
MSTRG.37804.1	-	-	-	-4.89818	-	-
MSTRG.37822.1	-	2.69655	-	-	5.18887	-
MSTRG.3784.1	-	-	-	-3.14013	-	-2.57241
MSTRG.37846.1	-	-	-	-8.27871	-	-
MSTRG.37867.1	-	-	-	-6.00562	-	-
MSTRG.37880.1	-	4.92711	-	-	4.04659	-
MSTRG.37901.1	-	3.16079	-	-	-	-
MSTRG.37975.1	-	5.50164	-	-	-	-
MSTRG.37981.1	-	-	-	-3.25337	-	-
MSTRG.37982.1	-	-	-	-3.81403	-	-
MSTRG.37993.1	-	-	-6.19236	-	-	-
MSTRG.38008.2	-	-	-	-7.11444	-	-
MSTRG.3802.2	-	7.07087	-	-	-	-
MSTRG.38028.1	-	6.74714	-	-	-	-
MSTRG.38049.1	-	6.02373	-	-	-	-
MSTRG.38061.1	-	-	-	-5.00139	-	-
MSTRG.38061.2	-	-	-	-5.57606	-	-
MSTRG.38065.1	-	5.31886	-	-	-	-
MSTRG.38090.1	-	-	-5.22241	-	-	-
MSTRG.38097.1	2.5234	-	-	-	2.70652	-
MSTRG.38123.1	-	-	-9.43973	-	-	-
MSTRG.38144.4	7.14547	-	-	-	-	-
MSTRG.38176.1	-	8.38701	-	-	-	-
MSTRG.38176.2	-	6.21167	-	-	-	-
MSTRG.38188.4	-	6.27255	-	-	-	-
MSTRG.38225.1	-	-	-4.36947	-	-	-
MSTRG.38226.1	-	-	-6.20482	-	-	-
MSTRG.38233.1	-	-	-6.29	-	-	-
MSTRG.38248.1	-	-	-	-2.53375	-	-2.67852
MSTRG.38266.1	-	-	-6.60505	-6.51155	-	-6.84724
MSTRG.3829.1	4.74223	5.42195	-	-	-	-
MSTRG.38314.1	-	-	-	-	-	-3.0366
MSTRG.38333.1	-	8.21651	-	-	-	-
MSTRG.38367.1	-	10.2423	-	-	-	-
MSTRG.38438.1	-	6.25204	-	-	-	-
MSTRG.38442.1	-	-	-3.32258	-	-	-
MSTRG.38447.1	-	3.00065	-	-	-	-
MSTRG.38517.1	-	-	-2.76109	-	-	-
MSTRG.38553.6	6.82	-	-	-	-	-
MSTRG.38556.1	-	-	-2.15423	-	-	-1.95064
MSTRG.38560.4	-	7.81996	-	-	-	-
MSTRG.38596.1	-	-	-	-3.40649	-	-
MSTRG.38611.1	-	-	-	-8.06507	-	-3.9513
MSTRG.38632.1	-	-	-2.42173	-	-	-2.02699
MSTRG.38644.2	-	-	-	-	-	-2.60246
MSTRG.38647.1	6.07284	4.78472	-	-	-	-
MSTRG.38666.1	-	-	-	-	-	-4.09327
MSTRG.38667.1	-	-	-	-4.32355	-	-
MSTRG.38670.1	-	-	-2.41075	-	-	-
MSTRG.38691.5	-	5.19947	-	-	-	-
MSTRG.38714.1	-	1.37704	-	-	-	-
MSTRG.38740.1	-	7.92727	-	-	-	-
MSTRG.38750.1	-	6.16354	-	-	4.8333	-
MSTRG.38751.1	-	-	-4.00753	-	-	-
MSTRG.38788.1	-	7.08233	-	-	-	-
MSTRG.38801.1	-	-	-	-3.17939	-	-
MSTRG.38808.1	-	-	-	-3.76968	-	-3.16267
MSTRG.38823.1	-	-	-	-5.09895	-	-
MSTRG.38828.1	-	-	-	-2.95749	-	-
MSTRG.38837.1	-	5.89604	-	-	-	-
MSTRG.38872.1	-	-	-2.82936	-	-	-2.42563
MSTRG.38919.1	-	-	-4.8512	-	-	-
MSTRG.38943.1	4.5752	-	-	-	4.14541	-
MSTRG.3897.1	-	-	-5.50798	-	-	-3.80274
MSTRG.38987.1	-	-	-5.76122	-	-	-
MSTRG.38995.1	4.6857	-	-	-	4.22229	-
MSTRG.390.1	2.16091	-	-	-	-	-
MSTRG.39006.1	-	-	-	-5.51578	-	-5.31928
MSTRG.39030.2	-	-	-4.84596	-	-	-
MSTRG.39055.1	-	-	-	-2.54183	-	-
MSTRG.39056.1	-	3.66245	-	-	2.64056	-
MSTRG.39084.1	-	-	-	-3.29049	-	-
MSTRG.39101.1	3.06718	-	-	-	-	-
MSTRG.39101.2	5.67859	-	-	-	-	-
MSTRG.39110.1	-	6.53083	-	-	-	-
MSTRG.39144.1	-	-	-	-2.10427	-	-
MSTRG.39156.1	-	-	-4.87119	-	-	-
MSTRG.39161.1	-	-	-	-3.69609	-	-3.13988
MSTRG.39168.1	-	-	-	-4.93519	-	-
MSTRG.3918.1	-	-	-	-3.08297	-	-
MSTRG.39218.1	-	-	-	-3.79289	-	-
MSTRG.39240.1	-	7.11844	-	-	-	-
MSTRG.39255.1	2.48175	-	-	-	-	-
MSTRG.39322.1	-	-	-	-5.71777	-	-3.9976
MSTRG.39324.1	-	-	-3.06457	-	-	-2.71535
MSTRG.39325.1	-	-	-	-4.46875	-	-4.3363
MSTRG.39383.1	-	-	-4.68327	-	-	-
MSTRG.39414.1	-	4.21288	-	-	-	-
MSTRG.39415.1	-	3.53926	-	-	-	-
MSTRG.39431.1	-	-	-4.3853	-	-	-4.06791
MSTRG.39466.1	-	-	-	-8.82098	-	-
MSTRG.39469.1	4.89218	4.17858	-	-	5.66348	-
MSTRG.39488.1	-	-	-5.17506	-	-	-4.27993
MSTRG.39496.1	-	-	-3.28659	-	-	-
MSTRG.39512.1	-	-	-5.64109	-6.36321	-	-6.90065
MSTRG.39517.2	-	-	-	-2.2344	-	-
MSTRG.39560.1	3.08715	-	-	-	2.67774	-
MSTRG.39584.1	-	-	-	-5.02562	-	-
MSTRG.39616.1	2.42756	-	-	-	-	-
MSTRG.39644.1	-	5.76242	-	-	5.91461	-
MSTRG.39649.1	-	3.03742	-	-	4.57605	-
MSTRG.3967.1	-	6.84952	-	-	4.83855	-
MSTRG.39683.1	2.58182	-	-	-	-	-
MSTRG.3972.1	-	6.40974	-	-	-	-
MSTRG.39735.4	-	6.44135	-	-	-	-
MSTRG.39757.1	-	-	-5.75285	-6.75508	-	-6.46168
MSTRG.39785.1	-	-	-	-4.74086	-	-4.08015
MSTRG.39797.1	-	4.90218	-	-	-	-
MSTRG.39800.1	-	-	-	-9.19594	-	-
MSTRG.39829.1	-	-	-	-2.00639	-	-
MSTRG.39865.1	-	3.45414	-	-	-	-
MSTRG.39867.1	-	-	-	-4.42355	-	-
MSTRG.39872.1	-	-	-	-	1.99056	-
MSTRG.39886.1	-	-	-	-3.18329	-	-3.46164
MSTRG.39889.1	-	-	-	-	-	-3.98665
MSTRG.39923.1	-	-	-	-3.047	-	-
MSTRG.39927.1	-	-	-2.33749	-	-	-
MSTRG.39935.1	-	5.01453	-	-	-	-
MSTRG.39939.2	7.80404	5.30311	-	-	-	-
MSTRG.39967.1	-	-	-	-	-	-3.10872
MSTRG.400.1	-	6.284	-	-	-	-
MSTRG.40028.1	-	-	-	-7.0032	-	-
MSTRG.40040.1	-	-	-1.68118	-	-	-
MSTRG.40054.4	11.7722	-	-	-	-	-
MSTRG.40065.1	-	8.90748	-	-	-	-
MSTRG.40065.2	-	8.68732	-	-	-	-
MSTRG.40076.1	-	-	-	-5.43983	-	-
MSTRG.40089.1	-	4.96443	-	-	-	-
MSTRG.40129.1	-	-	-7.02715	-	-	-
MSTRG.40136.1	1.30606	-	-	-	-	-
MSTRG.40166.1	-	-	-	-5.07735	-	-
MSTRG.40180.1	-	-	-5.48857	-	-	-
MSTRG.40185.1	3.10456	-	-	-	2.41617	-
MSTRG.40210.1	-	5.56726	-	-	-	-
MSTRG.40235.2	1.58786	-	-	-	-	-
MSTRG.4024.1	-	-	-	-3.35341	-	-
MSTRG.40285.3	-	7.47097	-	-	-	-
MSTRG.40289.2	-	6.77932	-	-	5.45492	-
MSTRG.40340.1	-	6.48623	-	-	-	-
MSTRG.40363.1	5.32548	-	-	-	-	-
MSTRG.40393.1	-	-	-	-	-	-3.05302
MSTRG.40430.1	-	-	-	-4.93999	-	-
MSTRG.40474.1	-	-	-	-4.72624	-	-
MSTRG.40478.1	-	-	-5.87182	-5.99371	-	-6.33967
MSTRG.40484.1	-	5.23492	-	-	-	-
MSTRG.40508.1	-	-	-	-3.48669	-	-3.46826
MSTRG.40530.1	-	-	-4.51247	-	-	-5.3566
MSTRG.40546.2	-	5.45132	-	-	-	-
MSTRG.40588.1	-	-	-	-5.57185	-	-
MSTRG.40588.2	-	-	-	-6.56728	-	-
MSTRG.40592.1	-	6.17388	-	-	5.3759	-
MSTRG.40601.1	-	-	-2.39621	-	-	-
MSTRG.40608.1	-	-	-	-2.91738	-	-
MSTRG.40657.1	-	-	-	-3.74648	-	-
MSTRG.40693.1	-	-	-5.64518	-	-	-
MSTRG.40780.1	1.8379	-	-	-	-	-
MSTRG.40786.1	-	-	-3.09091	-	-	-
MSTRG.40851.1	-	5.61094	-	-	-	-
MSTRG.40883.1	2.71749	-	-	-	-	-
MSTRG.40883.2	2.512	-	-	-	-	-
MSTRG.40895.1	-	2.98277	-	-	-	-
MSTRG.40901.1	-	-	-2.87431	-	-	-
MSTRG.40943.1	-	-	-5.1102	-	-	-4.47224
MSTRG.40966.1	-	-	-6.3242	-	-	-
MSTRG.40970.1	3.96952	3.61463	-	-	-	-
MSTRG.40979.1	4.92254	-	-	-	5.23558	-
MSTRG.40991.1	4.2165	-	-	-	-	-
MSTRG.41001.1	-	-	-	-5.06752	-	-
MSTRG.41061.1	-	-	-5.78336	-	-	-
MSTRG.41062.1	-	5.87791	-	-	-	-
MSTRG.41063.3	-	2.96569	-	-	-	-
MSTRG.41097.1	-	-	-	-5.76156	-	-
MSTRG.41103.3	-	6.75061	-	-	-	-
MSTRG.41123.1	-	-	-	-3.26067	-	-
MSTRG.41126.1	-	-	-5.15307	-	-	-
MSTRG.41135.1	-	-	-	-	-	-4.73113
MSTRG.41153.1	6.71949	-	-	-	4.98929	-
MSTRG.41178.1	-	-	-	-5.2252	-	-
MSTRG.41229.1	-	6.1405	-	-	-	-
MSTRG.41236.2	-	6.5255	-	-	-	-
MSTRG.41292.2	-	-	-5.57984	-	-	-
MSTRG.41303.5	-	-	-	-5.63578	-	-
MSTRG.41305.1	-	-	-3.37912	-	-	-2.67416
MSTRG.41309.1	-	-	-6.01275	-	-	-4.62817
MSTRG.41317.1	-	2.89394	-	-	-	-
MSTRG.41360.1	2.63848	-	-	-	2.64907	-
MSTRG.41364.1	-	-	-	-4.38463	-	-
MSTRG.41406.1	-	7.15602	-	-	-	-
MSTRG.41419.2	-	-	-4.83789	-	-	-
MSTRG.41423.2	6.25462	-	-	-	-	-
MSTRG.41438.1	-	-	-	-	-	-2.3755
MSTRG.41445.2	3.60135	6.41173	-	-	-	-
MSTRG.41448.1	4.24727	-	-	-	4.06144	-
MSTRG.41502.1	-	3.7124	-	-	-	-
MSTRG.41523.2	-	4.79475	-	-	-	-
MSTRG.41524.1	-	-	-	-8.76997	-	-
MSTRG.41525.1	-	-	-	-8.68067	-	-
MSTRG.41531.1	-	-	-4.20776	-	-	-
MSTRG.41538.35	-	2.84526	-	-	-	-
MSTRG.41597.1	-	3.08482	-	-	-	-
MSTRG.416.1	-	-	-	-4.04139	-	-
MSTRG.41605.1	3.71555	-	-	-	-	-
MSTRG.41623.1	-	-	-5.08247	-	-	-
MSTRG.4165.1	-	-	-	-9.10904	-	-
MSTRG.4165.2	-	3.56831	-	-	4.93047	-
MSTRG.41660.1	-	-	-	-3.05807	-	-
MSTRG.41686.1	-	-	-	-	2.23427	-
MSTRG.41719.1	-	-	-3.4402	-	-	-3.06262
MSTRG.41767.1	-	4.87205	-	-	-	-
MSTRG.41852.2	-	7.97431	-	-	-	-
MSTRG.41858.1	-	5.14324	-	-	-	-
MSTRG.41879.1	-	8.27487	-	-	-	-
MSTRG.41893.1	-	-	-3.53601	-	-	-
MSTRG.4190.1	-	-	-	-	-	-4.29843
MSTRG.41914.1	-	3.93891	-	-	-	-
MSTRG.41923.1	-	-	-	-	-	-3.69524
MSTRG.41929.3	-	8.42081	-	-	-	-
MSTRG.41941.4	-	5.40394	-	-	-	-
MSTRG.41947.1	-	-	-8.26633	-	-	-
MSTRG.41959.1	-	-	-4.56072	-	-	-
MSTRG.41978.1	-	-	-4.51091	-	-	-
MSTRG.41979.5	2.63197	-	-	-	-	-
MSTRG.41985.3	8.10264	-	-	-	-	-
MSTRG.42.1	5.68586	-	-	-	-	-
MSTRG.42012.1	-	-	-2.0741	-	-	-
MSTRG.42012.2	-	-	-2.5676	-	-	-
MSTRG.42053.1	-	-	-3.04786	-	-	-
MSTRG.42054.4	-	-	-	-6.31665	-	-
MSTRG.42058.1	-	-	-	-6.40944	-	-
MSTRG.42071.1	-	5.90484	-	-	-	-
MSTRG.42072.1	-	8.31506	-	-	-	-
MSTRG.42081.1	-	-	-1.99927	-	-	-
MSTRG.42099.1	-	4.92614	-	-	-	-
MSTRG.42117.1	-	5.29776	-	-	-	-
MSTRG.42148.1	-	2.40166	-	-	-	-
MSTRG.42218.2	-	4.87953	-	-	-	-
MSTRG.42228.1	-	-	-2.1934	-	-	-
MSTRG.42240.1	-	-	-3.49037	-	-	-
MSTRG.42283.1	-	-	-	-5.67247	-	-4.43675
MSTRG.42287.1	-	5.27134	-	-	-	-
MSTRG.42313.1	-	7.62153	-	-	-	-
MSTRG.42335.2	-	-	-2.84571	-	-	-
MSTRG.42347.2	-	-	-	-5.706	-	-
MSTRG.42383.2	-	8.02065	-	-	-	-
MSTRG.42392.1	-	4.88102	-	-	-	-
MSTRG.42399.1	-	-	-5.82962	-	-	-4.05414
MSTRG.42421.1	-	3.60348	-	-	-	-
MSTRG.42422.1	-	5.59941	-	-	-	-
MSTRG.4243.1	-	-	-3.08081	-	-	-
MSTRG.42430.1	-	-	-	-	2.86355	-
MSTRG.42430.2	6.91197	-	-	-	-	-
MSTRG.4244.1	-	5.45334	-	-	-	-
MSTRG.42440.1	-	-	-	-3.67325	-	-
MSTRG.4250.1	2.97823	-	-	-	-	-
MSTRG.42501.1	-	6.7313	-	-	-	-
MSTRG.42531.1	-	5.74257	-	-	-	-
MSTRG.42557.1	-	-	-4.21626	-3.4357	-	-3.70328
MSTRG.42581.1	-	-	-5.32338	-	-	-
MSTRG.42602.19	-	5.13591	-	-	-	-
MSTRG.42619.1	-	-	-	-4.4464	-	-
MSTRG.42717.1	-	-	-4.55859	-	-	-
MSTRG.42730.1	-	-	-2.7662	-	-	-
MSTRG.4274.1	4.75557	-	-	-	3.75199	-
MSTRG.42740.1	-	-	-	-2.87238	-	-
MSTRG.42771.1	-	-	-4.44503	-	-	-
MSTRG.42782.1	-	3.27912	-	-	-	-
MSTRG.42808.1	-	-	-4.37678	-	-	-
MSTRG.42815.1	-	-	-6.30662	-4.12892	-	-5.56997
MSTRG.42818.1	-	6.63286	-	-	-	-
MSTRG.4282.1	-	4.13298	-	-	-	-
MSTRG.42820.1	3.03644	-	-	-	-	-
MSTRG.42831.2	-	3.96891	-	-	-	-
MSTRG.42883.1	-	-	-2.93067	-	-	-
MSTRG.42888.1	-	-	-	-4.29014	-	-
MSTRG.42899.4	-	-	-4.57503	-	-	-
MSTRG.42917.1	-	-	-2.54375	-	-	-2.3939
MSTRG.42921.1	-	-	-	-3.90302	-	-
MSTRG.42921.4	-	-	-	-5.31027	-	-
MSTRG.42921.5	-	-	-	-7.12486	-	-
MSTRG.42921.7	-	-	-	-8.53445	-	-
MSTRG.42936.2	-	5.92502	-	-	-	-
MSTRG.42939.1	-	2.89108	-	-	4.29812	-
MSTRG.42943.1	-	-	-	-2.44143	-	-
MSTRG.42945.1	-	-	-	-	-	-4.45465
MSTRG.42951.1	-	5.4472	-	-	-	-
MSTRG.43009.1	-	-	-8.45659	-	-	-
MSTRG.4302.1	-	-	-4.73781	-	-	-3.53812
MSTRG.43020.3	-	4.62805	-	-	-	-
MSTRG.43068.1	-	5.47239	-	-	-	-
MSTRG.43076.1	-	-	-3.39362	-4.16895	-	-3.72321
MSTRG.43077.1	-	-	-3.20339	-	-	-
MSTRG.43077.7	-	-	-	-	-	-2.45805
MSTRG.43077.8	-	-	-	-5.67601	-	-
MSTRG.4310.1	-	8.3377	-	-	4.13911	-
MSTRG.43142.1	-	-	-	-	-	-2.74813
MSTRG.43154.2	9.28807	-	-	-	8.48829	-
MSTRG.43232.1	-	5.54573	-	-	-	-
MSTRG.4325.1	-	-	-	-6.62722	-	-
MSTRG.43260.2	5.1793	-	-	-	-	-
MSTRG.43317.1	4.37477	-	-	-	3.83837	-
MSTRG.43325.2	-	7.96322	-	-	-	-
MSTRG.43337.1	-	-	-1.77054	-	-	-
MSTRG.43363.1	-	3.58211	-	-	-	-
MSTRG.43367.1	-	-	-	-	-	-2.11476
MSTRG.43445.2	-	-	-	-7.69939	-	-
MSTRG.43448.2	-	2.34826	-	-	-	-
MSTRG.43454.1	-	-	-	-	-	-3.03561
MSTRG.43456.1	-	-	-	-3.20069	-	-3.84584
MSTRG.4346.1	-	3.64712	-	-	-	-
MSTRG.43463.1	3.70254	-	-	-	2.76369	-
MSTRG.43470.1	-	-	-	-3.38313	-	-
MSTRG.43507.1	-	-	-	-4.36208	-	-4.58321
MSTRG.43515.1	-	-	-6.83984	-	-	-
MSTRG.43515.2	-	-	-4.46938	-	-	-
MSTRG.43521.2	-	-	-	-3.89327	-	-
MSTRG.43555.1	-	-	-1.57772	-	-	-
MSTRG.43620.1	-	-	-4.62622	-	-	-
MSTRG.43636.1	-	-	-	-2.14689	-	-
MSTRG.43686.3	-	-	-8.53168	-	-	-
MSTRG.43694.1	3.38224	3.23778	-	-	-	-
MSTRG.43712.1	5.30518	-	-	-	3.22826	-
MSTRG.43743.2	-	5.84172	-	-	-	-
MSTRG.43744.1	-	-	-	-2.82524	-	-
MSTRG.43781.1	-	5.39364	-	-	-	-
MSTRG.43795.1	-	-	-3.63604	-	-	-3.06981
MSTRG.43803.1	-	-	-3.22095	-	-	-2.77197
MSTRG.43806.1	-	5.44413	-	-	-	-
MSTRG.43808.1	-	-	-	-4.08124	-	-
MSTRG.43871.1	-	-	-4.73447	-4.62926	-	-5.0019
MSTRG.43872.1	2.38557	-	-	-	2.15063	-
MSTRG.43872.2	2.96137	-	-	-	2.76796	-
MSTRG.43878.2	3.47205	-	-	-	-	-
MSTRG.43896.1	-	-	-1.98763	-	-	-
MSTRG.43909.4	-	5.05782	-	-	-	-
MSTRG.43912.1	-	3.34809	-	-	-	-
MSTRG.43912.4	-	1.51282	-4.21449	-	-	-
MSTRG.43913.1	-	-	-4.56521	-	-	-3.61478
MSTRG.4395.11	-	7.00332	-	-	-	-
MSTRG.4395.14	-	8.81702	-	-	-	-
MSTRG.4395.15	-	8.84672	-	-	5.84115	-
MSTRG.4395.2	-	7.61498	-	-	-	-
MSTRG.4395.4	-	7.73965	-	-	-	-
MSTRG.4395.8	-	5.56167	-	-	-	-
MSTRG.43972.2	-	-	-4.05276	-	-	-
MSTRG.43973.2	6.55705	-	-	-	-	-
MSTRG.43973.3	4.59699	-	-	-	-	-
MSTRG.44011.1	-	-	-5.16003	-	-	-
MSTRG.44048.1	1.87697	-	-	-	-	-
MSTRG.44060.1	-	-	-1.88456	-	-	-
MSTRG.44060.4	-	-	-4.86376	-	-	-
MSTRG.44060.5	-	6.42739	-	-	-	-
MSTRG.44099.1	-	-	-3.50006	-	-	-
MSTRG.44101.2	-	-	-	-7.49763	-	-
MSTRG.44136.1	1.94935	-	-	-	-	-
MSTRG.44139.1	-	-	-3.33536	-	-	-
MSTRG.44162.1	-	-	-2.87944	-	-	-2.36715
MSTRG.44208.1	-	-	-	-4.94655	-	-3.73148
MSTRG.4422.1	4.77222	-	-	-	-	-
MSTRG.44240.1	-	-	-2.81883	-	-	-2.73359
MSTRG.44260.1	-	-	-	-4.46213	-	-3.16101
MSTRG.44382.1	-	-	-	-4.07711	-	-4.3059
MSTRG.44411.1	-	8.32633	-	-	-	-
MSTRG.44412.1	2.39829	6.11688	-	-	-	-
MSTRG.44425.2	-	-	-5.64232	-	-	-
MSTRG.44451.1	-	-	-	-4.72217	-	-
MSTRG.44463.1	3.36591	-	-	-	-	-
MSTRG.44510.2	6.37011	-	-	-	-	-
MSTRG.44537.1	-	-	-	-5.93844	-	-
MSTRG.44538.1	-	-	-	-	-	-4.64377
MSTRG.44544.1	-	4.87725	-	-	-	-
MSTRG.44573.1	-	-	-4.59422	-	-	-5.28643
MSTRG.44591.1	8.26072	-	-	-	4.62251	-
MSTRG.44601.3	-	6.55698	-	-	-	-
MSTRG.44639.1	2.78367	-	-	-	2.57643	-
MSTRG.44710.1	-	-	-1.65187	-	-	-
MSTRG.44712.1	4.84317	3.55587	-	-	-	-
MSTRG.44746.1	-	-	-4.29581	-	-	-3.66321
MSTRG.44753.1	-	-	-4.5182	-	-	-
MSTRG.44760.3	2.11642	-	-	-	2.15402	-
MSTRG.44760.4	2.19409	4.30739	-	-	-	-
MSTRG.44762.5	-	-	-	-2.56874	-	-
MSTRG.44762.6	-	3.25472	-	-	-	-
MSTRG.44762.7	-	5.77626	-	-	-	-
MSTRG.44769.1	-	5.47025	-	-	-	-
MSTRG.44786.3	-	4.63758	-	-	4.19051	-
MSTRG.44791.1	-	-	-3.2151	-	-	-
MSTRG.44796.1	-	-	-	-3.52404	-	-2.90225
MSTRG.44798.1	-	-	-	-	2.95311	-
MSTRG.44822.1	-	-	-	-2.14525	-	-
MSTRG.44840.1	-	-	-3.62707	-	-	-
MSTRG.44863.1	-	3.96239	-	-	-	-
MSTRG.44870.1	-	-	-	-3.58579	-	-
MSTRG.44872.1	-	-	-1.7421	-	-	-
MSTRG.44900.1	-	3.94917	-	-	-	-
MSTRG.44914.3	6.97329	-	-	-	5.96147	-
MSTRG.44935.1	-	-	-1.70867	-	-	-
MSTRG.44952.1	-	-	-2.09607	-	-	-
MSTRG.45005.1	-	6.04074	-	-	-	-
MSTRG.45010.1	-	-	-4.12382	-	-	-3.04618
MSTRG.45018.1	-	-	-2.2472	-	-	-
MSTRG.45019.1	-	-	-	-	-	-2.73498
MSTRG.45019.2	-	-	-4.91216	-	-	-
MSTRG.45055.1	-	-	-	-3.44895	-	-
MSTRG.45059.1	-	3.1228	-	-	-	-
MSTRG.45122.1	-	-	-	-1.54724	-	-
MSTRG.45148.1	-	-	-1.53036	-	-	-
MSTRG.45192.1	-	-	-	-2.38111	-	-
MSTRG.45198.2	-	5.23478	-	-	-	-
MSTRG.45215.1	-	8.51774	-	-	-	-
MSTRG.45221.3	-	4.35724	-	-	4.82433	-
MSTRG.45233.1	-	-	-	-5.27068	-	-
MSTRG.4524.1	-	-	-6.49474	-	-	-3.90542
MSTRG.45248.1	-	4.94779	-	-	-	-
MSTRG.45299.3	-	-	-	-8.75648	-	-
MSTRG.45342.1	-	-	-3.18294	-	-	-
MSTRG.45359.1	-	-	-4.61046	-	-	-
MSTRG.45431.1	4.17699	4.2848	-	-	-	-
MSTRG.45432.1	3.04923	-	-	-5.25222	-	-
MSTRG.45439.1	-	-	-	-2.1895	-	-
MSTRG.45447.1	1.80535	-	-	-	-	-
MSTRG.4546.1	-	-	-	-5.39888	-	-
MSTRG.45480.1	3.87608	-	-	-	-	-
MSTRG.45480.3	-	5.84753	-	-	-	-
MSTRG.45495.1	-	-	-9.17726	-	-	-
MSTRG.45517.2	-	6.84811	-	-	-	-
MSTRG.45553.1	-	5.47256	-	-	-	-
MSTRG.45554.1	-	4.59618	-	-	5.81872	-
MSTRG.45578.1	3.55339	-	-	-	3.62381	-
MSTRG.456.1	-	-	-3.28624	-	-	-
MSTRG.45624.1	-	-	-	-	-	-5.11613
MSTRG.45658.3	-	-	-	-7.20336	-	-
MSTRG.45679.3	2.77669	-	-	-	-	-
MSTRG.45696.2	3.06757	-	-	-	-	-
MSTRG.45711.1	-	-	-4.46336	-	-	-3.2381
MSTRG.45715.1	-	-	-2.87111	-	-	-
MSTRG.45734.1	-	-	-4.69572	-	-	-4.37029
MSTRG.45743.4	4.58851	-	-	-	-	-
MSTRG.45779.1	-	-	-4.59741	-	-	-
MSTRG.45786.1	-	-	-	-2.84134	-	-
MSTRG.45787.1	5.5982	-	-	-	-	-
MSTRG.45787.2	4.65996	2.72356	-	-	-	-
MSTRG.45793.1	-	-	-2.39769	-	-	-
MSTRG.45812.1	-	-	-1.79922	-	-	-
MSTRG.45830.1	-	3.0945	-	-	4.31742	-
MSTRG.45863.1	-	2.19303	-	-	-	-
MSTRG.45893.1	-	-	-	-4.59207	-	-5.26408
MSTRG.45893.2	-	-	-	-8.80983	-	-
MSTRG.45896.1	-	2.75585	-	-	-	-
MSTRG.45937.1	-	-	-	-5.73774	-	-
MSTRG.45941.1	-	-	-3.37346	-	-	-2.71086
MSTRG.45945.1	-	-	-	-5.18405	-	-
MSTRG.45953.1	-	2.55373	-	-	-	-
MSTRG.45962.2	-	7.21522	-	-	-	-
MSTRG.45962.3	-	9.0283	-	-	-	-
MSTRG.45998.1	-	-	-1.66636	-	-	-
MSTRG.46001.1	-	-	-	-3.70283	-	-
MSTRG.46009.1	-	-	-5.868	-	-	-
MSTRG.46011.1	-	6.3778	-	-	-	-
MSTRG.46013.1	-	-	-	-2.40147	-	-
MSTRG.4604.1	-	-	-3.07977	-	-	-
MSTRG.46099.8	-	-	-	-4.48186	-	-
MSTRG.46123.1	4.73961	-	-	-	-	-
MSTRG.46184.1	-	-	-	-3.99368	-	-
MSTRG.46192.1	-	-	-3.51175	-	-	-3.09274
MSTRG.46192.3	-	-	-4.40258	-	-	-
MSTRG.46214.1	-	-	-4.74643	-	-	-4.75517
MSTRG.46232.1	-	-	-	-4.13544	-	-3.86346
MSTRG.46256.1	-	-	-	-3.55678	-	-
MSTRG.46267.1	-	-	-	-3.22591	-	-
MSTRG.46279.1	-	-	-3.59366	-	-	-
MSTRG.4628.1	-	-	-3.68544	-	-	-
MSTRG.46283.1	-	4.79737	-	-	-	-
MSTRG.46288.1	-	-	-3.84908	-	-	-
MSTRG.46352.1	3.3152	-	-	-	3.24895	-
MSTRG.4636.3	-	-	-	-	-	-4.2306
MSTRG.46363.2	-	6.40547	-	-	-	-
MSTRG.46363.3	-	-	-	-5.1636	-	-
MSTRG.46375.1	-	-	-2.71597	-	-	-2.53107
MSTRG.46384.5	-	7.21941	-	-	-	-
MSTRG.46384.6	-	6.65331	-	-	-	-
MSTRG.46397.2	-	-	-2.97846	-	-	-
MSTRG.46398.1	-	-	-2.66042	-	-	-
MSTRG.46420.1	-	-	-4.16009	-	-	-
MSTRG.46444.1	2.00527	-	-	-	-	-
MSTRG.46463.2	-	12.5649	-	-	-	-
MSTRG.46466.1	-	-	-	-5.09366	-	-4.08105
MSTRG.4647.1	-	-	-	-5.34044	-	-
MSTRG.46471.2	-	5.31668	-	-	-	-
MSTRG.46534.1	-	-	-2.22666	-	-	-
MSTRG.46565.2	-	-	-	-6.44925	-	-
MSTRG.46570.1	-	-	-5.27332	-	-	-
MSTRG.46575.3	6.96895	-	-	-	-	-
MSTRG.46578.1	-	-	-6.79598	-	-	-3.83241
MSTRG.46583.1	-	-	-8.07505	-	-	-
MSTRG.46593.2	-	3.99942	-	-	-	-
MSTRG.46594.2	3.41173	-	-	-	3.32691	-
MSTRG.46596.1	-	-	-1.78699	-2.3065	-	-1.96401
MSTRG.46597.1	-	-	-2.22736	-	-	-
MSTRG.46608.1	-	3.60848	-	-	-	-
MSTRG.46611.2	-	7.28584	-	-	-	-
MSTRG.46626.4	-	-	-	-2.33558	-	-
MSTRG.46627.1	-	-	-4.41892	-	-	-3.44962
MSTRG.46638.5	-	6.1123	-	-	-	-
MSTRG.46688.1	4.07691	-	-	-	-	-
MSTRG.46688.4	3.02986	-	-	-	-	-
MSTRG.46693.2	-	-	-	-5.57263	-	-
MSTRG.46745.1	-	7.73934	-	-	-	-
MSTRG.4677.1	-	-	-	-5.91627	-	-
MSTRG.46808.1	-	-	-2.00288	-	-	-
MSTRG.46815.2	-	-	-	-1.87957	-	-
MSTRG.46827.1	-	5.46653	-	-	-	-
MSTRG.46829.1	3.91198	-	-	-	3.24246	-
MSTRG.46914.1	-	-	-8.74032	-	-	-
MSTRG.46914.2	-	-	-5.38572	-	-	-
MSTRG.46969.1	-	-	-2.713	-	-	-
MSTRG.46985.1	-	2.74256	-	-	-	-
MSTRG.46993.2	-	-	-	-	-	-3.54034
MSTRG.46995.1	1.66077	-	-	-	-	-
MSTRG.47013.5	-	6.22161	-	-	-	-
MSTRG.47059.6	-	8.99895	-	-	-	-
MSTRG.47143.2	-	3.92506	-	-	-	-
MSTRG.47192.12	-	-	-	-2.72633	-	-
MSTRG.47208.1	-	-	-2.29513	-	-	-
MSTRG.4728.1	-	-	-	-3.35577	-	-
MSTRG.47366.1	-	-	-5.92908	-	-	-4.61906
MSTRG.47379.2	-	-	-5.65068	-	-	-
MSTRG.47394.1	-	-	-	-	-	-2.12716
MSTRG.47399.8	3.57248	-	-	-	-	-
MSTRG.47419.3	-	5.04098	-	-	-	-
MSTRG.47485.1	-	5.66299	-	-	-	-
MSTRG.47485.2	-	6.83766	-	-	-	-
MSTRG.47493.3	-	-	-	-5.37907	-	-
MSTRG.4753.1	-	4.87348	-	-	-	-
MSTRG.47530.2	-	-	-3.16628	-	-	-
MSTRG.47545.1	-	-	-5.37547	-	-	-
MSTRG.47545.2	-	-	-5.41166	-	-	-
MSTRG.4757.2	-	-	-	-4.11799	-	-
MSTRG.4761.1	-	-	-	-5.85161	-	-
MSTRG.47611.1	-	3.33281	-	-	-	-
MSTRG.47611.2	-	-	-	-9.33473	-	-
MSTRG.47622.5	-	7.72158	-	-	-	-
MSTRG.47627.2	-	-	-2.09187	-	-	-
MSTRG.47637.5	-	-	-	-2.15697	-	-
MSTRG.47657.1	1.80481	-	-	-	-	-
MSTRG.47664.5	-	-	-	-3.25367	-	-
MSTRG.47685.1	2.80518	-	-	-	-	-
MSTRG.47699.1	-	5.35259	-	-	-	-
MSTRG.47764.1	-	-	-	-4.38297	-	-
MSTRG.47794.1	-	3.19398	-	-	-	-
MSTRG.47829.1	-	-	-1.70678	-	-	-
MSTRG.47834.1	-	6.7946	-	-	-	-
MSTRG.47836.3	-	-	-	-3.09676	-	-
MSTRG.47836.6	-	-	-4.51254	-	-	-
MSTRG.47843.2	-	-	-3.28879	-	-	-
MSTRG.47854.1	-	-	-2.46272	-	-	-
MSTRG.47855.2	-	5.58584	-	-	-	-
MSTRG.47875.1	-	-	-	-2.26412	-	-
MSTRG.47876.1	-	-	-	-	-	-2.09554
MSTRG.47878.4	-	4.09721	-	-	-	-
MSTRG.47878.6	-	5.93596	-	-	-	-
MSTRG.47879.12	-	-	-	-7.8522	-	-
MSTRG.47879.2	-	6.58116	-	-	-	-
MSTRG.47879.8	-	7.4713	-	-	-	-
MSTRG.47879.9	-	-	-	-4.93775	-	-
MSTRG.47888.4	-	9.28797	-	-	-	-
MSTRG.47904.3	-	-	-	-4.83914	-	-
MSTRG.47937.1	-	4.92691	-	-	-	-
MSTRG.47942.1	-	6.13976	-	-	-	-
MSTRG.47943.1	-	4.96864	-	-	-	-
MSTRG.47956.7	-	5.86697	-	-	-	-
MSTRG.47961.1	-	-	-4.39044	-	-	-
MSTRG.47961.4	-	-	-4.90023	-	-	-
MSTRG.47961.5	-	-	-5.16015	-	-	-3.97116
MSTRG.47963.1	-	-	-5.59955	-	-	-
MSTRG.47964.1	-	-	-4.64177	-	-	-
MSTRG.47977.1	-	3.81573	-	-	-	-
MSTRG.47985.11	-	-	-3.90973	-	-	-
MSTRG.47985.13	-	-	-4.45334	-	-	-
MSTRG.47985.18	-	-	-4.3591	-	-	-
MSTRG.47985.19	-	-	-4.58954	-	-	-
MSTRG.47993.2	-	-	-6.08359	-	-	-
MSTRG.48024.1	-	-	-2.33004	-	-	-
MSTRG.48038.2	-	6.68119	-	-	-	-
MSTRG.48042.3	-	-	-	-8.74198	-	-
MSTRG.48048.1	-	-	-2.65331	-	-	-
MSTRG.48056.6	-	3.8975	-	-	-	-
MSTRG.48068.2	-	3.89681	-	-	5.66812	-
MSTRG.48068.3	-	8.86079	-	-	-	-
MSTRG.48094.1	-	4.2435	-	-	-	-
MSTRG.48103.2	-	8.96451	-	-	-	-
MSTRG.48104.6	-	5.19702	-	-	-	-
MSTRG.48121.2	-	8.16435	-	-	-	-
MSTRG.48127.2	-	-	-	-5.54408	-	-
MSTRG.48133.1	4.88514	-	-	-	-	-
MSTRG.48135.1	-	-	-	-2.5941	-	-
MSTRG.48153.1	2.92989	3.52873	-	-	-	-
MSTRG.48155.1	-	5.45568	-	-	-	-
MSTRG.48162.2	-	4.94846	-	-	-	-
MSTRG.48228.2	7.83193	7.09224	-	-	-	-
MSTRG.48242.2	-	7.10046	-	-	-	-
MSTRG.48252.1	-	5.53045	-	-	-	-
MSTRG.48252.2	-	3.95335	-	-	-	-
MSTRG.48257.2	-	-	-	-3.99522	-	-
MSTRG.48257.7	3.255	-	-	-	2.79632	-
MSTRG.48276.1	-	-	-	-2.29829	-	-
MSTRG.48279.1	-	-	-	-5.62835	-	-
MSTRG.48284.2	-	6.56251	-	-	-	-
MSTRG.48294.2	-	5.19054	-	-	-	-
MSTRG.48320.1	2.06154	-	-	-	-	-
MSTRG.48331.2	-	4.16849	-	-	-	-
MSTRG.48332.3	-	4.09621	-	-	-	-
MSTRG.48335.1	-	-	-2.7706	-	-	-
MSTRG.48335.2	-	7.1902	-	-	-	-
MSTRG.48336.8	-	2.37881	-	-	-	-
MSTRG.48345.2	-	4.21191	-	-	-	-
MSTRG.48346.1	-	-	-5.06419	-	-	-3.9322
MSTRG.48346.2	-	-	-5.48159	-4.98834	-	-5.04446
MSTRG.48366.5	-	-	-4.18895	-	-	-
MSTRG.48386.10	-	-	-	-9.16531	-	-
MSTRG.48386.13	-	-	-	-5.79722	-	-
MSTRG.48386.15	-	-	-	-8.18269	-	-
MSTRG.48386.18	-	-	-	-9.31414	-	-
MSTRG.48386.22	-	-	-	-7.07845	-	-5.04799
MSTRG.48386.23	-	-	-	-8.92706	-	-
MSTRG.48386.26	-	-	-	-	-	-3.84098
MSTRG.48386.29	-	-	-	-7.48912	-	-
MSTRG.48386.30	-	-	-	-7.38144	-	-
MSTRG.48386.32	-	-	-	-10.5144	-	-
MSTRG.48386.38	-	-	-	-8.50407	-	-
MSTRG.48386.39	-	-	-	-9.54139	-	-
MSTRG.48386.40	-	-	-	-5.41071	-	-
MSTRG.48386.42	-	-	-	-7.27776	-	-
MSTRG.48386.47	-	-	-	-6.38109	-	-
MSTRG.48386.5	-	-	-	-7.95311	-	-
MSTRG.48386.51	-	-	-	-7.42507	-	-
MSTRG.48386.53	-	-	-	-5.59297	-	-
MSTRG.48386.6	-	-	-	-8.91005	-	-
MSTRG.48386.8	-	-	-	-7.36861	-	-
MSTRG.48386.9	-	-	-	-9.49725	-	-
MSTRG.48387.1	-	-	-	-8.66982	-	-
MSTRG.48396.1	-	-	-1.87481	-	-	-
MSTRG.48396.2	-	-	-2.51628	-	-	-
MSTRG.48417.1	2.47094	-	-	-	2.2572	-
MSTRG.48429.1	-	-	-3.1159	-	-	-
MSTRG.48430.1	-	-	-1.91585	-	-	-
MSTRG.48441.1	-	-	-2.53958	-	-	-2.36558
MSTRG.48491.5	-	4.36758	-	-	-	-
MSTRG.48497.1	-	4.77971	-	-	-	-
MSTRG.48497.2	-	4.03501	-	-	-	-
MSTRG.48576.2	7.37947	-	-	-	-	-
MSTRG.48588.1	6.80996	4.68706	-	-	-	-
MSTRG.48611.4	-	-	-	-5.82573	-	-
MSTRG.48615.1	-	-	-4.87204	-	-	-
MSTRG.48615.4	-	-	-4.53223	-	-	-
MSTRG.48615.5	-	-	-6.06882	-	-	-
MSTRG.48615.6	-	-	-5.88393	-	-	-5.59496
MSTRG.48615.7	-	5.44309	-	-	-	-
MSTRG.48615.8	-	-	-	-6.94114	-	-
MSTRG.48619.2	-	10.5756	-	-	-	-
[truncated: 2,015 more rows]

## Sheet: Table S9
Table S9. DRTs sharing the same expression pattern between clones.
log2FoldChange					Putative annotation
Transcript ID	r2u	r5u	r2d	r5d	Blast2GO	EnTAP
MSTRG.10542.14	-	-	-5.59026	-4.2883	-	PREDICTED: uncharacterized protein LOC104610279 isoform X1 [Nelumbo nucifera]
MSTRG.10645.1	-	-	-3.15074	-3.84507	protein JINGUBANG	JGB_ARATH Protein JINGUBANG OS=Arabidopsis thaliana GN=JGB PE=1 SV=1
MSTRG.11252.1	-	-	-4.40985	-8.77494	U-box domain-containing protein 35-like isoform X1	PUB35_ARATH U-box domain-containing protein 35 OS=Arabidopsis thaliana GN=PUB35 PE=1 SV=2
MSTRG.11860.1	-	-	-4.0041	-4.72782	probable WRKY transcription factor 61 isoform X2	PREDICTED: probable WRKY transcription factor 61 isoform X1 [Gossypium raimondii]
MSTRG.11978.1	5.26003	3.86231	-	-	GMP synthase	PREDICTED: uncharacterized protein LOC104218813 [Nicotiana sylvestris]
MSTRG.12175.5	-	-	-4.07354	-4.78754	beta-fructofuranosidase, insoluble isoenzyme CWINV1	INV1_DAUCA Beta-fructofuranosidase, insoluble isoenzyme 1 OS=Daucus carota GN=INV1 PE=1 SV=1
MSTRG.12274.1	-	-	-5.33106	-5.28399	7-deoxyloganetin glucosyltransferase-like	UGT6_CATRO 7-deoxyloganetin glucosyltransferase OS=Catharanthus roseus GN=UGT85A23 PE=1 SV=1
MSTRG.13129.1	6.45719	4.68661	-	-	probable protein phosphatase 2C 8	PREDICTED: probable protein phosphatase 2C 8 [Amborella trichopoda]
MSTRG.13696.1	-	-	-4.40581	-5.14909	basic 7S globulin-like	7SBG2_SOYBN Basic 7S globulin 2 OS=Glycine max PE=1 SV=1
MSTRG.13912.1	-	-	-3.58963	-3.22776	unknown	-
MSTRG.14121.1	-	-	-4.33071	-3.07718	-	PREDICTED: SPARC-like protein 1 [Phoenix dactylifera]
MSTRG.16195.1	4.2887	5.90776	-	-	unknown	-
MSTRG.16224.1	6.23874	4.17405	-	-	gibberellic acid methyltransferase 2 isoform X1	PREDICTED: gibberellic acid methyltransferase 2 isoform X2 [Nelumbo nucifera]
MSTRG.16269.1	-	-	-2.38047	-6.00696	-	EDS1L_ARATH Protein EDS1L OS=Arabidopsis thaliana GN=EDS1 PE=1 SV=1
MSTRG.16769.2	5.24983	4.19346	-	-	myb-related protein 305-like	MYB78_ARATH Transcription factor MYB78 OS=Arabidopsis thaliana GN=MYB78 PE=2 SV=1
MSTRG.17080.1	3.86867	3.45613	-	-	nuclear transcription factor Y subunit C-9-like	PREDICTED: nuclear transcription factor Y subunit C-9 isoform X1 [Vitis vinifera]
MSTRG.17334.2	6.82932	7.42144	-	-	glycosyltransferase family 92 protein RCOM_0530710	PREDICTED: UPF0392 protein At1g27200 [Ziziphus jujuba]
MSTRG.17464.1	-	-	-3.16937	-3.02724	AP2/ERF and B3 domain-containing transcription factor RAV1	PREDICTED: AP2/ERF and B3 domain-containing transcription factor RAV1-like [Daucus carota subsp. sativus]
MSTRG.18075.1	-	-	-3.86837	-3.36081	GDSL esterase/lipase At3g26430	GDL61_ARATH GDSL esterase/lipase At4g01130 OS=Arabidopsis thaliana GN=At4g01130 PE=2 SV=1
MSTRG.18445.1	-	-	-4.44852	-2.97095	dirigent protein 10-like	DIR25_ARATH Dirigent protein 25 OS=Arabidopsis thaliana GN=DIR25 PE=2 SV=1
MSTRG.19255.4	-	-	-5.05276	-7.34898	phosphate metabolism protein 8-like	-
MSTRG.19273.1	-	-	-8.8668	-5.46608	-	PREDICTED: ammonium transporter 3 member 1-like [Jatropha curcas]
MSTRG.19343.1	-	-	-3.87912	-2.7196	unknown	PREDICTED protein [Physcomitrella patens]
MSTRG.19452.1	-	-	-5.09702	-7.36758	-	-
MSTRG.19823.1	-	-	-2.95957	-2.98495	-	-
MSTRG.19890.1	-	-	-2.95389	-2.54662	lactosylceramide 4-alpha-galactosyltransferase-like	Alpha 1,4-glycosyltransferase family protein [Arabidopsis thaliana]
MSTRG.19965.1	-	-	-3.98707	-3.38059	UDP-glycosyltransferase UGT2	PREDICTED: hydroquinone glucosyltransferase [Jatropha curcas]
MSTRG.20029.1	-	-	-4.88371	-5.62113	low-temperature-induced cysteine proteinase-like	PREDICTED: low-temperature-induced cysteine proteinase-like [Nelumbo nucifera]
MSTRG.20802.2	-	-	-8.6456	-8.98499	36.4 kDa proline-rich protein	Hypothetical protein EUTSA_v10023531mg [Eutrema salsugineum]
MSTRG.21802.3	3.62234	5.50707	-	-	pollen-specific leucine-rich repeat extensin-like protein 1	-
MSTRG.22246.1	-	-	-4.52803	-2.08616	peroxidase P7-like	PER70_MAIZE Peroxidase 70 OS=Zea mays GN=PER70 PE=1 SV=1
MSTRG.22425.1	-	-	-2.55698	-2.15094	probable carboxylesterase 15	CXE15_ARATH Probable carboxylesterase 15 OS=Arabidopsis thaliana GN=CXE15 PE=2 SV=1
MSTRG.22521.1	1.62838	3.19808	-	-	-	-
MSTRG.22523.1	2.69586	2.12752	-	-	late embryogenesis abundant protein	LEA14_GOSHI Late embryogenesis abundant protein Lea14-A OS=Gossypium hirsutum GN=LEA14-A PE=2 SV=1
MSTRG.22727.1	-	-	-2.81952	-2.24788	growth-regulating factor 6-like isoform X1	-
MSTRG.22953.1	-	-	-3.7429	-2.49756	RING-H2 finger protein ATL74	-
MSTRG.23503.1	-	-	-7.72885	-3.855	unknown	PREDICTED: uncharacterized protein LOC103704828 [Phoenix dactylifera]
MSTRG.23562.1	-	-	-3.98078	-5.77995	aspartic proteinase nepenthesin-1-like	ASPG1_ARATH Protein ASPARTIC PROTEASE IN GUARD CELL 1 OS=Arabidopsis thaliana GN=ASPG1 PE=1 SV=1
MSTRG.24151.1	3.89977	3.39267	-	-	tetraketide alpha-pyrone reductase 1-like	ANR_GINBI Putative anthocyanidin reductase OS=Ginkgo biloba PE=2 SV=1
MSTRG.24226.1	-	-	-4.09126	-4.97353	putative clathrin assembly protein At2g01600	CAP8_ARATH Putative clathrin assembly protein At2g01600 OS=Arabidopsis thaliana GN=At2g01600 PE=2 SV=2
MSTRG.24266.2	4.81254	6.87093	-	-	serine/threonine-protein kinase UCN	UNC_ARATH Serine/threonine-protein kinase UCN OS=Arabidopsis thaliana GN=UNC PE=1 SV=1
MSTRG.24593.1	-	-	-3.19996	-2.73822	-	PREDICTED: disease resistance response protein 206-like [Nelumbo nucifera]
MSTRG.25914.1	-	-	-3.95697	-2.575	unknown	PREDICTED: uncharacterized protein LOC18432222 [Amborella trichopoda]
MSTRG.26826.1	-	-	-3.76606	-2.89258	probable calcium-binding protein CML44	PREDICTED: probable calcium-binding protein CML44 [Nicotiana tomentosiformis]
MSTRG.27305.1	-	-	-4.14676	-4.77735	probable calcium-binding protein CML44	CML2_ARATH Calmodulin-like protein 2 OS=Arabidopsis thaliana GN=CML2 PE=2 SV=1
MSTRG.27536.1	-	-	-3.92648	-3.6704	RING-H2 finger protein ATL74-like	RING-H2 finger protein ATL74-like [Asparagus officinalis]
MSTRG.27701.1	3.36243	9.52459	-	-	WAT1-related protein At5g07050-like	PREDICTED: WAT1-related protein At5g07050-like [Jatropha curcas]
MSTRG.28059.1	-	-	-4.02237	-7.40535	serine carboxypeptidase 24	PREDICTED: serine carboxypeptidase 24-like isoform X1 [Nelumbo nucifera]
MSTRG.28976.1	-	-	-4.7903	-6.66333	C75A1_PINTARecName: Full=Cytochrome P450 750A1; AltName: Full=Cytochrome P450 CYPC	C75A1_PINTA Cytochrome P450 750A1 OS=Pinus taeda GN=CYP750A1 PE=2 SV=1
MSTRG.29375.1	-	-	-5.64294	-7.85137	protein NRT1/ PTR FAMILY 2.11-like	PTR21_ARATH Protein NRT1/ PTR FAMILY 2.13 OS=Arabidopsis thaliana GN=NPF2.13 PE=1 SV=1
MSTRG.30348.1	-	-	-7.05037	-4.43416	GDSL esterase/lipase 6	-
MSTRG.3062.1	-	-	-3.45251	-2.92678	7-deoxyloganetin glucosyltransferase-like	UGT2_GARJA 7-deoxyloganetin glucosyltransferase OS=Gardenia jasminoides GN=UGT85A24 PE=1 SV=1
MSTRG.32011.1	-	-	-3.35707	-3.19307	disease resistance protein RPS2	PREDICTED: probable disease resistance protein At4g27220 [Juglans regia]
MSTRG.32169.1	-	-	-4.87563	-5.55723	Short-chain dehydrogenase reductase 2a	SDR2A_ARATH Short-chain dehydrogenase reductase 2a OS=Arabidopsis thaliana GN=SDR2a PE=3 SV=1
MSTRG.32280.1	-	-	-3.65982	-3.04347	transcription factor ABORTED MICROSPORES-like isoform X1	AMS_ARATH Transcription factor ABORTED MICROSPORES OS=Arabidopsis thaliana GN=AMS PE=1 SV=2
MSTRG.32587.1	4.44474	4.04824	-	-	-	-
MSTRG.32688.1	-	-	-3.41742	-3.75809	protein NRT1/ PTR FAMILY 5.6	-
MSTRG.32755.1	-	-	-4.71132	-6.00694	hydroquinone glucosyltransferase-like	U72B1_ARATH UDP-glycosyltransferase 72B1 OS=Arabidopsis thaliana GN=UGT72B1 PE=1 SV=1
MSTRG.33390.1	-	-	-4.33614	-4.16488	GDSL esterase/lipase 6	-
MSTRG.33468.1	2.6146	2.6974	-	-	unknown	-
MSTRG.33848.1	4.77264	4.05587	-	-	beta-carotene 3-hydroxylase 1, chloroplastic-like	BCH2_CAPAN Beta-carotene hydroxylase 2, chloroplastic (Fragment) OS=Capsicum annuum GN=CA2 PE=2 SV=1
MSTRG.34707.1	-	-	-3.09204	-2.47343	peroxidase-like protein	PREDICTED: peroxidase 12-like [Daucus carota subsp. sativus]
MSTRG.34889.1	-	-	-6.27231	-3.7822	Fc receptor-like protein	PREDICTED: uncharacterized protein LOC108218390 [Daucus carota subsp. sativus]
MSTRG.35161.1	-	-	-4.92975	-6.40938	pleiotropic drug resistance protein 1-like	TUR2_SPIPO Pleiotropic drug resistance protein TUR2 OS=Spirodela polyrhiza GN=TUR2 PE=1 SV=1
MSTRG.35364.1	-	-	-2.7001	-2.56238	salicylate carboxymethyltransferase-like	IAMT1_ARATH Indole-3-acetate O-methyltransferase 1 OS=Arabidopsis thaliana GN=IAMT1 PE=1 SV=1
MSTRG.35553.1	5.13464	5.67041	-	-	protein NUCLEAR FUSION DEFECTIVE 4-like	PREDICTED: uncharacterized protein LOC103997584 [Musa acuminata subsp. malaccensis]
MSTRG.35659.1	-	-	-4.76465	-4.37349	probable linoleate 9S-lipoxygenase 5	LOXA_SOLLC Linoleate 9S-lipoxygenase A OS=Solanum lycopersicum GN=LOX1.1 PE=2 SV=1
MSTRG.35683.1	-	-	-3.15926	-1.91588	-	-
MSTRG.36122.1	-	-	-2.31579	-2.53647	endoglucanase 25-like	GUN25_ARATH Endoglucanase 25 OS=Arabidopsis thaliana GN=KOR PE=1 SV=1
MSTRG.36757.1	-	-	-3.53015	-2.21516	aquaporin TIP4-1	Hypothetical protein CICLE_v10009294mg [Citrus clementina]
MSTRG.37107.1	-	-	-3.56427	-6.30505	Xanthine dehydrogenase C subunit	RETO_PAPSO Reticuline oxidase OS=Papaver somniferum GN=BBE1 PE=2 SV=1
MSTRG.37185.1	-	-	-5.75601	-2.80983	xyloglucan-specific galacturonosyltransferase 1-like	-
MSTRG.37282.1	4.07008	2.99885	-	-	NAD-dependent epimerase/dehydratase	ANR_GINBI Putative anthocyanidin reductase OS=Ginkgo biloba PE=2 SV=1
MSTRG.37524.1	8.57211	5.52409	-	-	late embryogenesis abundant protein	PREDICTED: late embryogenesis abundant protein 1-like isoform X2 [Lupinus angustifolius]
MSTRG.3754.1	-	-	-4.51683	-5.03262	stearoyl-[acyl-carrier-protein] 9-desaturase, chloroplastic	STAD7_ARATH Stearoyl-[acyl-carrier-protein] 9-desaturase 7, chloroplastic OS=Arabidopsis thaliana GN=FAB2 PE=1 SV=1
MSTRG.3755.2	6.9729	7.70518	-	-	galactinol synthase 1-like	GOLS1_AJURE Galactinol synthase 1 OS=Ajuga reptans GN=GOLS1 PE=1 SV=1
MSTRG.37780.1	8.5714	6.21707	-	-	NAC domain-containing protein 68	Hypothetical protein SELMODRAFT_147012 [Selaginella moellendorffii]
MSTRG.38266.1	-	-	-6.60505	-6.51155	low-temperature-induced cysteine proteinase-like	PREDICTED: low-temperature-induced cysteine proteinase-like [Ziziphus jujuba]
MSTRG.3829.1	4.74223	5.42195	-	-	putative CC-NBS-LRR protein	DRL29_ARATH Probable disease resistance protein At4g33300 OS=Arabidopsis thaliana GN=At4g33300 PE=2 SV=3
MSTRG.38647.1	6.07284	4.78472	-	-	late embryogenesis abundant protein	PREDICTED: uncharacterized protein LOC103485350 [Cucumis melo]
MSTRG.39469.1	4.89218	4.17858	-	-	uncharacterized protein LOC112288745	PREDICTED protein [Physcomitrella patens]
MSTRG.39512.1	-	-	-5.64109	-6.36321	-	-
MSTRG.39757.1	-	-	-5.75285	-6.75508	protein ASPARTIC PROTEASE IN GUARD CELL 2	Hypothetical protein SORBIDRAFT_03g006630 [Sorghum bicolor]
MSTRG.39939.2	7.80404	5.30311	-	-	probable disease resistance protein At4g33300	DRL29_ARATH Probable disease resistance protein At4g33300 OS=Arabidopsis thaliana GN=At4g33300 PE=2 SV=3
MSTRG.40478.1	-	-	-5.87182	-5.99371	cytochrome P450 CYP736A12-like	C75A1_PINTA Cytochrome P450 750A1 OS=Pinus taeda GN=CYP750A1 PE=2 SV=1
MSTRG.40970.1	3.96952	3.61463	-	-	Transcription factor MYB39	PREDICTED: transcription factor MYB34 [Pyrus x bretschneideri]
MSTRG.41445.2	3.60135	6.41173	-	-	WAT1-related protein At5g07050-like	PREDICTED: WAT1-related protein At5g07050 [Sesamum indicum]
MSTRG.42557.1	-	-	-4.21626	-3.4357	probable calcium-binding protein CML44	PREDICTED: calcium-binding protein CML42-like [Brassica napus]
MSTRG.42815.1	-	-	-6.30662	-4.12892	unknown	Hypothetical protein EUTSA_v10012366mg [Eutrema salsugineum]
MSTRG.43076.1	-	-	-3.39362	-4.16895	xyloglucan endotransglycosylase/hydrolase	XTH2_SOYBN Xyloglucan endotransglucosylase/hydrolase 2 OS=Glycine max PE=2 SV=1
MSTRG.43694.1	3.38224	3.23778	-	-	AGC1	PREDICTED: LOW QUALITY PROTEIN: uncharacterized protein LOC105036948 [Elaeis guineensis]
MSTRG.43871.1	-	-	-4.73447	-4.62926	galactosyltransferase-like protein	-
MSTRG.44412.1	2.39829	6.11688	-	-	probable LRR receptor-like serine/threonine-protein kinase At3g47570	-
MSTRG.44712.1	4.84317	3.55587	-	-	-	-
MSTRG.44760.4	2.19409	4.30739	-	-	myb family transcription factor EFM	PREDICTED: myb family transcription factor EFM-like isoform X2 [Juglans regia]
MSTRG.45431.1	4.17699	4.2848	-	-	dehydrin 5	Dehydrin family protein [Arabidopsis thaliana]
MSTRG.45787.2	4.65996	2.72356	-	-	-	Type B response regulator [Selaginella moellendorffii]
MSTRG.46596.1	-	-	-1.78699	-2.3065	xyloglucan endotransglucosylase/hydrolase protein 31-like	XTH31_ARATH Xyloglucan endotransglucosylase/hydrolase protein 31 OS=Arabidopsis thaliana GN=XTH31 PE=1 SV=2
MSTRG.48153.1	2.92989	3.52873	-	-	cytochrome P450 monooxygenase CYP736B	C75A1_PINTA Cytochrome P450 750A1 OS=Pinus taeda GN=CYP750A1 PE=2 SV=1
MSTRG.48228.2	7.83193	7.09224	-	-	pheophytinase, chloroplastic-like	PPH_ARATH Pheophytinase, chloroplastic OS=Arabidopsis thaliana GN=PPH PE=1 SV=1
MSTRG.48346.2	-	-	-5.48159	-4.98834	-	PREDICTED: hyoscyamine 6-dioxygenase-like [Amborella trichopoda]
MSTRG.48588.1	6.80996	4.68706	-	-	myb-related protein 305	PREDICTED: transcription factor MYB24 [Citrus sinensis]
MSTRG.48785.4	-	-	-4.08823	-4.90115	brefeldin A-inhibited guanine nucleotide-exchange protein 5	BIG5_ARATH Brefeldin A-inhibited guanine nucleotide-exchange protein 5 OS=Arabidopsis thaliana GN=BIG5 PE=1 SV=2
MSTRG.48837.2	3.18593	2.59685	-	-	-	PREDICTED: ornithine aminotransferase, mitochondrial [Gossypium raimondii]
MSTRG.49868.1	-	-	-3.45934	-2.61866	probable aldo-keto reductase 2	ALKR4_ARATH Probable aldo-keto reductase 4 OS=Arabidopsis thaliana GN=At1g60710 PE=2 SV=1
MSTRG.50213.1	-	-	-2.94026	-2.99904	ammonium transporter 1 member 1	AMT12_SOLLC Ammonium transporter 1 member 2 OS=Solanum lycopersicum GN=AMT1-2 PE=2 SV=1
MSTRG.50451.1	2.80073	2.68315	-	-	WAT1-related protein At5g07050-like	WTR38_ARATH WAT1-related protein At5g07050 OS=Arabidopsis thaliana GN=At5g07050 PE=2 SV=1
MSTRG.50648.1	3.39097	2.74958	-	-	bidirectional sugar transporter SWEET16-like	SWT16_ORYSJ Bidirectional sugar transporter SWEET16 OS=Oryza sativa subsp. japonica GN=SWEET16 PE=3 SV=1
MSTRG.50648.2	5.10536	4.35806	-	-	bidirectional sugar transporter SWEET16-like	-
MSTRG.50927.1	4.52021	4.51305	-	-	PR10 protein	BEV1D_BETPN Major pollen allergen Bet v 1-D/H OS=Betula pendula GN=BETV1D PE=1 SV=2
MSTRG.50930.3	7.1948	4.4341	-	-	C75A1_PINTARecName: Full=Cytochrome P450 750A1; AltName: Full=Cytochrome P450 CYPC	-
MSTRG.5124.1	4.37336	4.63561	-	-	putative 9-cis-epoxycarotenoid dioxygenase	NCED3_ARATH 9-cis-epoxycarotenoid dioxygenase NCED3, chloroplastic OS=Arabidopsis thaliana GN=NCED3 PE=2 SV=1
MSTRG.51246.2	-	-	-2.67079	-5.81528	ribonucleoside-diphosphate reductase small chain	RIR2C_ARATH Ribonucleoside-diphosphate reductase small chain C OS=Arabidopsis thaliana GN=TSO2 PE=1 SV=1
MSTRG.51715.2	-	-	-5.88668	-3.6616	protein ASPARTIC PROTEASE IN GUARD CELL 2	ASPG2_ARATH Protein ASPARTIC PROTEASE IN GUARD CELL 2 OS=Arabidopsis thaliana GN=ASPG2 PE=2 SV=1
MSTRG.51846.1	5.08705	6.05039	-	-	vacuolar cation/proton exchanger 3	CAX1_ARATH Vacuolar cation/proton exchanger 1 OS=Arabidopsis thaliana GN=CAX1 PE=1 SV=3
MSTRG.52052.1	5.55951	4.52006	-	-	ornithine decarboxylase	DCOR_DATST Ornithine decarboxylase OS=Datura stramonium PE=2 SV=1
MSTRG.5244.1	2.52025	2.75619	-	-	-	-
MSTRG.52450.1	4.28934	3.87847	-	-	asparagine synthetase [glutamine-hydrolyzing] 1	ASNS_ASPOF Asparagine synthetase [glutamine-hydrolyzing] OS=Asparagus officinalis PE=2 SV=2
MSTRG.52541.1	-	-	-3.21656	-1.86962	-	-
MSTRG.52579.3	6.05511	6.45868	-	-	SPX domain-containing membrane protein At4g22990	SPXM3_ARATH SPX domain-containing membrane protein At4g22990 OS=Arabidopsis thaliana GN=At4g22990 PE=2 SV=2
MSTRG.52761.2	1.79893	4.33492	-	-	-	-
MSTRG.52865.1	-	-	-3.5331	-1.97664	xyloglucan endotransglycosylase/hydrolase	XTH24_ARATH Xyloglucan endotransglucosylase/hydrolase protein 24 OS=Arabidopsis thaliana GN=XTH24 PE=1 SV=2
MSTRG.53292.2	6.15616	6.54059	-	-	ATP-dependent DNA helicase PcrA	PREDICTED: ATP-dependent DNA helicase srs2 isoform X2 [Amborella trichopoda]
MSTRG.53337.1	-	-	-6.6378	-7.20881	peroxidase 27-like	PER3_ARATH Peroxidase 3 OS=Arabidopsis thaliana GN=PER3 PE=2 SV=1
MSTRG.53404.1	4.74916	6.19878	-	-	C75A1_PINTARecName: Full=Cytochrome P450 750A1; AltName: Full=Cytochrome P450 CYPC	C75A1_PINTA Cytochrome P450 750A1 OS=Pinus taeda GN=CYP750A1 PE=2 SV=1
MSTRG.5350.1	-	-	-2.08566	-2.27991	probable sarcosine oxidase	SOX_ARATH Probable sarcosine oxidase OS=Arabidopsis thaliana GN=At2g24580 PE=2 SV=1
MSTRG.53985.2	5.25193	5.61433	-	-	putative ymaE	-
MSTRG.54190.2	5.79368	3.37963	-	-	Aspartate carbamoyltransferase	Oxidative stress 3 [Arabidopsis thaliana]
MSTRG.54886.3	6.45645	5.49788	-	-	histidine--tRNA ligase, cytoplasmic-like	SYHC_ARATH Histidine--tRNA ligase, cytoplasmic OS=Arabidopsis thaliana GN=At3g02760 PE=2 SV=1
MSTRG.55817.1	-	-	-4.61251	-3.02176	-	-
MSTRG.55967.5	-	-	-5.15133	-2.93388	-	F3PH_ARATH Flavonoid 3'-monooxygenase OS=Arabidopsis thaliana GN=CYP75B1 PE=1 SV=1
MSTRG.56148.2	3.89177	6.83679	-	-	CBL-interacting serine/threonine-protein kinase 3	CIPKN_ARATH CBL-interacting serine/threonine-protein kinase 23 OS=Arabidopsis thaliana GN=CIPK23 PE=1 SV=1
MSTRG.57017.1	6.55105	3.85677	-	-	expansin-like protein	EXLA2_ORYSJ Expansin-like A2 OS=Oryza sativa subsp. japonica GN=EXLA2 PE=2 SV=1
MSTRG.57622.1	9.32655	7.62127	-	-	delta-1-pyrroline-5-carboxylate synthase	P5CS_ACTDE Delta-1-pyrroline-5-carboxylate synthase OS=Actinidia deliciosa PE=2 SV=1
MSTRG.57675.3	7.39174	7.35516	-	-	uncharacterized protein LOC18445307 isoform X2	PREDICTED: uncharacterized protein LOC18445307 [Amborella trichopoda]
MSTRG.57829.1	3.10537	3.23229	-	-	zinc finger CCCH domain-containing protein 2-like	Hypothetical protein SELMODRAFT_441947 [Selaginella moellendorffii]
MSTRG.57878.1	9.27202	6.67232	-	-	protein NRT1/ PTR FAMILY 7.2-like	PREDICTED: protein NRT1/ PTR FAMILY 7.2 isoform X4 [Elaeis guineensis]
MSTRG.57878.5	4.43247	4.97984	-	-	protein NRT1/ PTR FAMILY 7.2-like	-
MSTRG.58231.2	6.47839	5.04961	-	-	cinnamoyl-CoA reductase 1	CCR1_ARATH Cinnamoyl-CoA reductase 1 OS=Arabidopsis thaliana GN=CCR1 PE=1 SV=1
MSTRG.58235.9	-	-	-5.56957	-5.24699	C72B1_PINTARecName: Full=Abietadienol/abietadienal oxidase; Short=PtAO; AltName: Full=Cytochrome P450 720B1; AltName: Full=Cytochrome P450 CYPA	C72B1_PINTA Abietadienol/abietadienal oxidase OS=Pinus taeda GN=CYP720B1 PE=1 SV=1
MSTRG.58544.1	-	-	-4.1725	-3.33306	membrane protein PM19L	PREDICTED: uncharacterized protein LOC4326921 [Oryza sativa Japonica Group]
MSTRG.58545.1	-	-	-3.63063	-2.99466	membrane protein PM19L	Uncharacterized protein LOC109829180 [Asparagus officinalis]
MSTRG.58663.1	5.63517	6.73704	-	-	flavonoid 3'-hydroxylase	F3PH_ARATH Flavonoid 3'-monooxygenase OS=Arabidopsis thaliana GN=CYP75B1 PE=1 SV=1
MSTRG.58868.6	-	-	-4.62034	-5.23623	cellulose synthase-like protein E6	-
MSTRG.59712.1	-	-	-3.69264	-3.20687	aldehyde oxidase GLOX-like	-
MSTRG.60156.1	5.79679	3.89127	-	-	-	-
MSTRG.60207.2	3.84235	4.24854	-	-	DNA-directed RNA polymerase II subunit 1	-
MSTRG.60242.3	-	-	-4.56979	-4.36673	inorganic phosphate transporter 1-4-like	-
MSTRG.60449.1	5.80088	3.1772	-	-	WAT1-related protein	WTR38_ARATH WAT1-related protein At5g07050 OS=Arabidopsis thaliana GN=At5g07050 PE=2 SV=1
MSTRG.60528.1	-	-	-3.37647	-5.02302	Pectinesterase	PME1_SOLLC Pectinesterase 1 OS=Solanum lycopersicum GN=PME1.9 PE=1 SV=5
MSTRG.60588.4	-	-	-6.69287	-5.62583	disease resistance protein RPS2	-
MSTRG.61653.1	-	-	-3.63525	-2.56915	-	NDR1/HIN1-like protein 12 [Ananas comosus]
MSTRG.62627.1	8.0757	5.81126	-	-	C75A1_PINTARecName: Full=Cytochrome P450 750A1; AltName: Full=Cytochrome P450 CYPC	C75A1_PINTA Cytochrome P450 750A1 OS=Pinus taeda GN=CYP750A1 PE=2 SV=1
MSTRG.62700.1	5.65557	4.46703	-	-	dehydrin 2	COR47_ARATH Dehydrin COR47 OS=Arabidopsis thaliana GN=COR47 PE=1 SV=2
MSTRG.63005.1	-	-	-4.63026	-3.55974	laccase	-
MSTRG.63484.1	-	-	-2.71545	-3.23191	L-gulonolactone oxidase 3	GGLO5_ARATH L-gulonolactone oxidase 5 OS=Arabidopsis thaliana GN=GULLO5 PE=1 SV=1
MSTRG.64477.1	-	-	-4.5442	-4.63067	potassium transporter 5	-
MSTRG.64740.1	7.34825	4.25123	-	-	Nucleolar and coiled-body phosphoprotein like	-
MSTRG.64990.1	-	-	-2.71456	-4.03556	universal stress protein A-like protein	PREDICTED: universal stress protein A-like protein [Elaeis guineensis]
MSTRG.65446.1	-	-	-3.30299	-1.87598	probable aldo-keto reductase 2	ALKR4_ARATH Probable aldo-keto reductase 4 OS=Arabidopsis thaliana GN=At1g60710 PE=2 SV=1
MSTRG.65620.1	-	-	-2.02678	-2.33458	protein LURP-one-related 12-like	LOR8_ARATH Protein LURP-one-related 8 OS=Arabidopsis thaliana GN=At2g38640 PE=2 SV=1
MSTRG.6633.1	1.87249	3.63045	-	-	-	PREDICTED: uncharacterized protein LOC106414114 [Brassica napus]
MSTRG.66391.3	5.41098	4.80635	-	-	mediator of RNA polymerase II transcription subunit 33A isoform X1	MD33B_ARATH Mediator of RNA polymerase II transcription subunit 33B OS=Arabidopsis thaliana GN=MED33B PE=1 SV=1
MSTRG.66403.1	4.71627	6.43855	-	-	inorganic pyrophosphatase 1-like	PPSP1_ARATH Inorganic pyrophosphatase 1 OS=Arabidopsis thaliana GN=PS2 PE=1 SV=1
MSTRG.66496.2	7.07986	8.0552	-	-	Metal-dependent phosphohydrolase	Hypothetical protein ARALYDRAFT_471936 [Arabidopsis lyrata subsp. lyrata]
MSTRG.67490.1	-	-	-2.33354	-3.78233	probable linoleate 9S-lipoxygenase 5	-
MSTRG.67695.1	3.9701	3.8539	-	-	protein phosphatase 2C 37-like	P2C78_ARATH Probable protein phosphatase 2C 78 OS=Arabidopsis thaliana GN=SAG113 PE=2 SV=1
MSTRG.67695.2	4.38814	4.69391	-	-	Protein phosphatase 2C	PREDICTED: probable protein phosphatase 2C 24 [Erythranthe guttata]
MSTRG.68019.1	-	-	-3.90726	-6.10115	putative Hemopexin-like domain-containing protein	-
MSTRG.68158.1	4.39749	3.4483	-	-	ninja-family protein mc410	PREDICTED: uncharacterized protein LOC104609435 [Nelumbo nucifera]
MSTRG.68399.1	4.07651	3.21757	-	-	PB1 domain-containing protein	PREDICTED: uncharacterized protein LOC101215086 [Cucumis sativus]
MSTRG.68490.1	-	-	-2.57597	-2.95082	-	-
MSTRG.68535.4	-	-	-4.35708	-3.78404	ABC transporter B family member 15-like	PREDICTED: ABC transporter B family member 15 [Eucalyptus grandis]
MSTRG.68582.1	3.23225	3.40223	-	-	two-component response regulator-like PRR37 isoform X1	PREDICTED: two-component response regulator-like PRR37 [Amborella trichopoda]
MSTRG.68604.1	2.38893	3.92826	-	-	PsbD mRNA maturation factor Nac2, chloroplastic	PREDICTED: uncharacterized protein LOC108320683 [Vigna angularis]
MSTRG.69116.1	5.59468	5.44058	-	-	basic endochitinase-like protein	CHI2_PEA Endochitinase A2 OS=Pisum sativum GN=CHI2 PE=1 SV=2
MSTRG.69117.1	6.52905	5.55878	-	-	chitinase	-
MSTRG.69568.1	-	-	-3.32411	-2.33002	Protein EXORDIUM-like 2	EXOL2_ARATH Protein EXORDIUM-like 2 OS=Arabidopsis thaliana GN=EXL2 PE=2 SV=1
MSTRG.69783.1	-	-	-3.82078	-4.71259	alcohol dehydrogenase-like 4	-
MSTRG.70165.1	-	-	-3.03957	-3.30586	TMV resistance protein N-like	RPS6R_ARATH Disease resistance protein RPS6 OS=Arabidopsis thaliana GN=RPS6 PE=1 SV=1
MSTRG.7026.1	-	-	-3.39924	-4.30574	L-type lectin-domain containing receptor kinase IX.1	PREDICTED: L-type lectin-domain containing receptor kinase IX.1-like [Glycine max]
MSTRG.70854.1	-	-	-3.00085	-2.03272	shikimate O-hydroxycinnamoyltransferase	HST_TOBAC Shikimate O-hydroxycinnamoyltransferase OS=Nicotiana tabacum GN=HST PE=1 SV=1
MSTRG.70998.2	3.04254	9.18603	-	-	mitochondrial substrate carrier family protein C	-
MSTRG.71136.1	4.80028	4.35502	-	-	lachrymatory-factor synthase-like	PREDICTED: lachrymatory-factor synthase-like [Fragaria vesca subsp. vesca]
MSTRG.71232.1	-	-	-3.51335	-3.36347	probable carboxylesterase 15	CXE15_ARATH Probable carboxylesterase 15 OS=Arabidopsis thaliana GN=CXE15 PE=2 SV=1
MSTRG.7339.1	-	-	-4.57193	-3.6307	-	-
MSTRG.8125.1	2.29559	2.46976	-	-	basic leucine zipper 63-like	CPRF2_PETCR Light-inducible protein CPRF2 OS=Petroselinum crispum GN=CPRF2 PE=2 SV=2
MSTRG.8284.1	-	-	-4.88178	-5.00104	CO(2)-response secreted protease-like	CRSP_ARATH CO(2)-response secreted protease OS=Arabidopsis thaliana GN=CRSP PE=2 SV=1
MSTRG.8408.1	-	-	-3.22704	-2.67082	Protein EXORDIUM-like 2	EXOL2_ARATH Protein EXORDIUM-like 2 OS=Arabidopsis thaliana GN=EXL2 PE=2 SV=1
MSTRG.8545.1	4.5501	3.78909	-	-	abscisic acid 8'-hydroxylase 1-like	ABAH1_ARATH Abscisic acid 8'-hydroxylase 1 OS=Arabidopsis thaliana GN=CYP707A1 PE=2 SV=1
MSTRG.8761.1	4.19871	5.97639	-	-	DUF761 domain-containing protein	-
MSTRG.9666.1	-	-	-3.11416	-2.22378	-	-
MSTRG.9692.1	-	-	-3.90803	-2.60108	patatin-like protein 2	PLP2_ARATH Patatin-like protein 2 OS=Arabidopsis thaliana GN=PLP2 PE=1 SV=1
MSTRG.9860.1	4.2614	7.6992	-	-	-	PREDICTED: protein HOMOLOG OF MAMMALIAN LYST-INTERACTING PROTEIN 5 [Brassica oleracea var. oleracea]
MSTRG.9897.5	-	-	-5.37554	-8.41478	inorganic phosphate transporter 1-4-like	PHT14_ARATH Inorganic phosphate transporter 1-4 OS=Arabidopsis thaliana GN=PHT1-4 PE=1 SV=1

## Sheet: Table S10
Table S10. DRTs with opposite expression pattern between clones. Significant LFC are shown in red.
	log2FoldChange				Log2 fold change Difference
Transcript ID	r2u	r5u	r2d	r5d
MSTRG.10880.6	0.345019	-	-	-8.89733	9.24235
MSTRG.10900.1	2.53388	-	-	-0.336334	2.87022
MSTRG.11533.1	1.25208	-	-	-6.86261	8.1147
MSTRG.11892.1	0.254277	-	-	-4.77876	5.03304
MSTRG.12712.1	0.384005	-	-	-4.29121	4.67521
MSTRG.12933.2	0.559159	-	-	-1.66367	2.22283
MSTRG.13303.1	0.194044	-	-	-5.26168	5.45573
MSTRG.13376.2	2.2805	-	-	-1.00686	3.28735
MSTRG.13668.2	1.03149	-	-	-5.31316	6.34465
MSTRG.13947.1	1.0321	-	-	-2.42662	3.45872
MSTRG.13989.5	5.54161	-	-	-1.56125	7.10286
MSTRG.14271.1	0.174752	-	-	-2.17042	2.34517
MSTRG.14367.1	1.04619	-	-	-11.4422	12.4884
MSTRG.14470.1	0.734332	-	-	-3.39479	4.12912
MSTRG.14477.2	2.16234	-	-	-1.112	3.27434
MSTRG.15163.5	1.3526	-	-	-5.31137	6.66397
MSTRG.15187.1	2.13195	-	-	-4.30399	6.43594
MSTRG.15195.1	0.799118	-	-	-4.74592	5.54503
MSTRG.15386.3	0.699432	-	-	-4.07214	4.77158
MSTRG.16134.2	1.99375	-	-	-1.3199	3.31365
MSTRG.16331.1	4.78645	-	-	-0.309173	5.09562
MSTRG.16467.1	3.29025	-	-	-0.583167	3.87342
MSTRG.16894.1	0.936469	-	-	-2.33216	3.26863
MSTRG.17013.2	6.09291	-	-	-0.768859	6.86177
MSTRG.17220.3	1.11847	-	-	-4.18475	5.30323
MSTRG.17235.1	5.72095	-	-	-0.951851	6.6728
MSTRG.17674.1	3.52291	-	-	-0.565512	4.08842
MSTRG.17944.3	0.288183	-	-	-6.81052	7.0987
MSTRG.18884.1	-	6.64518	-2.247	-	8.89219
MSTRG.18898.1	-	3.49629	-4.72837	-	8.22467
MSTRG.18958.11	1.68112	-	-	-9.34621	11.0273
MSTRG.1974.1	0.65262	-	-	-3.04818	3.7008
MSTRG.19793.6	5.90878	-	-	-0.17434	6.08312
MSTRG.19793.7	4.92129	-	-	-0.651729	5.57302
MSTRG.19891.1	0.948703	-	-	-3.135	4.0837
MSTRG.20223.1	0.0986843	-	-	-4.41052	4.5092
MSTRG.21342.3	0.554627	-	-	-4.64912	5.20375
MSTRG.22501.2	4.82208	-	-	-0.322586	5.14467
MSTRG.22583.2	0.901182	-	-	-4.0704	4.97158
MSTRG.22760.1	0.449904	-	-	-3.5635	4.01341
MSTRG.22960.1	-	3.09608	-4.97779	-	8.07388
MSTRG.23496.2	0.753774	-	-	-5.36537	6.11914
MSTRG.24042.1	1.00986	-	-	-5.37756	6.38741
MSTRG.24699.1	0.0723032	-	-	-7.0938	7.1661
MSTRG.25507.3	8.95802	-	-	-0.749227	9.70725
MSTRG.25735.1	2.23094	-	-	-0.398449	2.62939
MSTRG.25858.1	0.914433	-	-	-3.8842	4.79863
MSTRG.25953.1	0.30973	-	-	-5.31282	5.62255
MSTRG.26020.1	1.42499	-	-	-4.50455	5.92954
MSTRG.26163.4	0.362397	-	-	-3.99175	4.35415
MSTRG.26163.5	5.48606	-	-	-2.74235	8.22841
MSTRG.26511.2	0.36148	-	-	-6.43421	6.79569
MSTRG.26758.1	0.294598	-	-	-3.69609	3.99069
MSTRG.26961.2	0.49725	-	-	-2.26195	2.7592
MSTRG.27090.3	4.46028	-	-	-2.15182	6.6121
MSTRG.2733.1	0.280982	-	-	-3.73985	4.02083
MSTRG.27631.1	3.06671	-	-	-0.688196	3.75491
MSTRG.27866.3	1.26258	-	-	-3.62778	4.89036
MSTRG.28943.1	0.955406	-	-	-8.83333	9.78874
MSTRG.2921.1	0.573297	-	-	-2.58916	3.16246
MSTRG.29386.1	0.567915	-	-	-8.32214	8.89006
MSTRG.29421.1	0.165673	-	-	-6.09315	6.25882
MSTRG.29557.3	0.238062	-	-	-5.31357	5.55163
MSTRG.29980.1	0.172244	-	-	-3.51458	3.68682
MSTRG.30713.1	2.2896	-	-	-0.0259424	2.31554
MSTRG.30848.1	0.263352	-	-	-4.60938	4.87273
MSTRG.31137.1	0.7264	-	-	-4.82271	5.54911
MSTRG.31250.1	0.326271	-	-	-2.89532	3.22159
MSTRG.31723.13	6.60994	-	-	-0.352145	6.96208
MSTRG.31723.15	9.7932	-	-	-0.147447	9.94065
MSTRG.31723.5	6.92734	-	-	-0.32372	7.25106
MSTRG.31723.9	6.91053	-	-	-1.4469	8.35743
MSTRG.32297.6	0.409169	-	-	-9.29766	9.70683
MSTRG.32388.3	-	7.78093	-7.93416	-	15.7151
MSTRG.3305.1	0.658719	-	-	-3.70935	4.36807
MSTRG.33164.1	-	6.07615	-5.66987	-	11.746
MSTRG.33297.2	3.11619	-	-	-3.69867	6.81486
MSTRG.34653.1	0.463746	-	-	-5.58979	6.05354
MSTRG.3505.1	0.166588	-	-	-3.21257	3.37916
MSTRG.35253.1	0.114691	-	-	-3.11362	3.22831
MSTRG.35811.2	0.761011	-	-	-7.3225	8.08351
MSTRG.36256.1	1.12761	-	-	-5.62825	6.75586
MSTRG.36737.2	0.881124	-	-	-5.42064	6.30176
MSTRG.3700.1	0.803666	-	-	-4.29675	5.10042
MSTRG.37804.1	0.512878	-	-	-4.89818	5.41105
MSTRG.38008.2	0.603233	-	-	-7.11444	7.71767
MSTRG.38144.4	7.14547	-	-	-0.635518	7.78099
MSTRG.40166.1	0.485559	-	-	-5.07735	5.56291
MSTRG.4024.1	0.416597	-	-	-3.35341	3.77
MSTRG.40657.1	0.314708	-	-	-3.74648	4.06119
MSTRG.41123.1	0.346138	-	-	-3.26067	3.60681
MSTRG.41303.5	1.77241	-	-	-5.63578	7.40819
MSTRG.41364.1	0.393366	-	-	-4.38463	4.77799
MSTRG.4165.1	0.325293	-	-	-9.10904	9.43433
MSTRG.41985.3	8.10264	-	-	-0.18314	8.28578
MSTRG.42347.2	0.792587	-	-	-5.706	6.49859
MSTRG.42440.1	0.668854	-	-	-3.67325	4.34211
MSTRG.42888.1	0.300962	-	-	-4.29014	4.5911
MSTRG.42921.4	1.17089	-	-	-5.31027	6.48117
MSTRG.42921.5	0.103058	-	-	-7.12486	7.22792
MSTRG.42921.7	1.46201	-	-	-8.53445	9.99646
MSTRG.43260.2	5.1793	-	-	-0.128368	5.30767
MSTRG.43445.2	1.43532	-	-	-7.69939	9.1347
MSTRG.43878.2	3.47205	-	-	-0.302245	3.7743
MSTRG.44101.2	2.12959	-	-	-7.49763	9.62722
MSTRG.44510.2	6.37011	-	-	-2.10531	8.47542
MSTRG.44762.5	0.935604	-	-	-2.56874	3.50435
MSTRG.45233.1	0.519687	-	-	-5.27068	5.79037
MSTRG.45432.1	3.04923	-	-	-5.25222	8.30144
MSTRG.45480.1	3.87608	-	-	-0.638275	4.51435
MSTRG.45658.3	0.309468	-	-	-7.20336	7.51282
MSTRG.45743.4	4.58851	-	-	-0.528721	5.11723
MSTRG.45945.1	0.663714	-	-	-5.18405	5.84776
MSTRG.45962.3	-	9.0283	-2.70085	-	11.7292
MSTRG.46013.1	0.268938	-	-	-2.40147	2.67041
MSTRG.46184.1	0.0881985	-	-	-3.99368	4.08188
MSTRG.46256.1	0.471413	-	-	-3.55678	4.02819
MSTRG.46575.3	6.96895	-	-	-0.10244	7.07139
MSTRG.46626.4	0.229664	-	-	-2.33558	2.56525
MSTRG.4677.1	0.293165	-	-	-5.91627	6.20943
MSTRG.47399.8	3.57248	-	-	-1.65894	5.23142
MSTRG.4757.2	0.12246	-	-	-4.11799	4.24045
MSTRG.47657.1	1.80481	-	-	-0.0160688	1.82088
MSTRG.47664.5	0.396958	-	-	-3.25367	3.65063
MSTRG.47879.12	1.03992	-	-	-7.8522	8.89212
MSTRG.47904.3	0.331273	-	-	-4.83914	5.17041
MSTRG.48127.2	0.745557	-	-	-5.54408	6.28963
MSTRG.48133.1	4.88514	-	-	-0.135937	5.02108
MSTRG.48386.10	0.367112	-	-	-9.16531	9.53242
MSTRG.48386.13	0.879113	-	-	-5.79722	6.67633
MSTRG.48386.15	0.772155	-	-	-8.18269	8.95485
MSTRG.48386.29	0.453933	-	-	-7.48912	7.94306
MSTRG.48386.30	0.577228	-	-	-7.38144	7.95867
MSTRG.48386.32	0.288779	-	-	-10.5144	10.8032
MSTRG.48386.38	1.11185	-	-	-8.50407	9.61592
MSTRG.48386.39	1.268	-	-	-9.54139	10.8094
MSTRG.48386.42	0.442862	-	-	-7.27776	7.72063
MSTRG.48386.47	0.0635451	-	-	-6.38109	6.44464
MSTRG.48386.5	0.954043	-	-	-7.95311	8.90715
MSTRG.48386.51	2.17333	-	-	-7.42507	9.5984
MSTRG.48386.53	0.0529914	-	-	-5.59297	5.64596
MSTRG.48386.6	0.65657	-	-	-8.91005	9.56662
MSTRG.48386.8	0.632053	-	-	-7.36861	8.00067
MSTRG.48386.9	0.264776	-	-	-9.49725	9.76203
MSTRG.48674.2	0.712111	-	-	-6.45216	7.16427
MSTRG.49111.5	5.35857	-	-	-0.329324	5.68789
MSTRG.49285.1	0.633946	-	-	-2.31755	2.9515
MSTRG.49532.1	3.31555	-	-	-0.490804	3.80636
MSTRG.49611.2	0.328568	-	-	-5.78446	6.11302
MSTRG.49611.3	0.260481	-	-	-7.54119	7.80167
MSTRG.49611.4	0.208995	-	-	-7.98207	8.19106
MSTRG.49753.2	1.80601	-	-	-6.10477	7.91078
MSTRG.49792.1	0.148746	-	-	-5.83442	5.98316
MSTRG.49888.2	0.304053	-	-	-2.93388	3.23794
MSTRG.49890.21	0.279031	-	-	-7.56229	7.84133
MSTRG.50254.1	0.441631	-	-	-2.76131	3.20295
MSTRG.50475.3	1.06797	-	-	-4.8765	5.94447
MSTRG.50624.2	4.30211	-	-	-0.237736	4.53984
MSTRG.50908.7	0.2243	-	-	-4.97644	5.20074
MSTRG.50930.1	0.626228	-	-	-3.81313	4.43935
MSTRG.51195.1	0.127507	-	-	-8.46423	8.59173
MSTRG.51235.2	0.484912	-	-	-7.35843	7.84334
MSTRG.51396.2	0.438389	-	-	-8.81507	9.25346
MSTRG.51431.1	5.45895	-	-	-0.49487	5.95382
MSTRG.51434.1	5.2686	-	-	-0.157259	5.42586
MSTRG.51456.13	0.375764	-	-	-5.448	5.82376
MSTRG.51459.1	2.00853	-	-	-0.0520581	2.06059
MSTRG.51558.1	1.48659	-	-	-4.88819	6.37478
MSTRG.51764.12	1.29027	-	-	-7.03771	8.32799
MSTRG.51764.13	1.03501	-	-	-5.97999	7.015
MSTRG.51785.10	6.47908	-	-	-0.317926	6.79701
MSTRG.51868.3	7.00646	-	-	-0.969481	7.97595
MSTRG.52142.1	0.927343	-	-	-8.52644	9.45379
MSTRG.52152.1	0.100035	-	-	-5.2176	5.31764
MSTRG.52161.1	0.01487	-	-	-6.85211	6.86698
MSTRG.52265.1	0.157864	-	-	-5.52547	5.68334
MSTRG.52344.1	0.610444	-	-	-3.79458	4.40503
MSTRG.52373.1	1.32467	-	-	-7.2442	8.56887
MSTRG.52436.5	0.231896	-	-	-9.61983	9.85172
MSTRG.52436.6	0.427584	-	-	-8.70443	9.13201
MSTRG.52436.7	0.22532	-	-	-9.60896	9.83428
MSTRG.52491.1	0.015357	-	-	-3.83054	3.84589
MSTRG.52700.4	2.21049	-	-	-4.4379	6.64839
MSTRG.52702.2	1.54592	-	-	-2.44262	3.98854
MSTRG.52864.5	1.00802	-	-	-6.59156	7.59958
MSTRG.52971.2	4.077	-	-	-2.12881	6.20581
MSTRG.53030.1	0.16483	-	-	-3.98558	4.15041
MSTRG.53223.2	-	8.87707	-9.01994	-	17.897
MSTRG.53406.1	2.89586	-	-	-3.93039	6.82625
MSTRG.53577.4	2.5419	-	-	-1.0565	3.59841
MSTRG.53802.1	1.59703	-	-	-0.320293	1.91732
MSTRG.53888.20	0.740042	-	-	-4.7767	5.51674
MSTRG.53959.2	0.0288773	-	-	-8.07443	8.1033
MSTRG.53982.2	1.27479	-	-	-5.95983	7.23462
MSTRG.54022.4	9.06731	-	-	-0.661668	9.72897
MSTRG.54077.3	3.04039	-	-	-0.51349	3.55388
MSTRG.54186.2	0.529734	-	-	-2.64283	3.17257
MSTRG.54215.1	0.00162303	-	-	-4.65842	4.66005
MSTRG.54220.1	0.378524	-	-	-4.86593	5.24446
MSTRG.5500.1	1.16585	-	-	-3.74988	4.91573
MSTRG.55084.4	-	5.88866	-4.87605	-	10.7647
MSTRG.55245.2	1.55503	-	-	-6.50264	8.05767
MSTRG.55383.1	2.81576	-	-	-1.72708	4.54284
MSTRG.55764.2	0.523873	-	-	-8.19801	8.72188
MSTRG.55802.1	8.19798	-	-	-1.1507	9.34868
MSTRG.56051.1	-	3.52719	-3.07557	-	6.60276
MSTRG.56131.2	5.17126	-	-	-0.117148	5.28841
MSTRG.56180.1	0.0570565	-	-	-2.15481	2.21187
MSTRG.56209.2	1.27107	-	-	-6.68599	7.95706
MSTRG.56436.3	4.66395	-	-	-0.325768	4.98972
MSTRG.56716.1	0.10886	-	-	-6.08264	6.1915
MSTRG.56752.1	0.650382	-	-	-5.31031	5.96069
MSTRG.56795.2	1.61992	-	-	-0.557016	2.17694
MSTRG.56838.5	2.69765	-	-	-0.816668	3.51432
MSTRG.57053.1	0.760363	-	-	-5.52121	6.28158
MSTRG.57087.3	-	4.19063	-4.19936	-	8.38999
MSTRG.57110.1	1.01563	-	-	-6.104	7.11963
MSTRG.57282.3	1.04524	-	-	-7.6026	8.64784
MSTRG.57425.2	0.69475	-	-	-7.56337	8.25812
MSTRG.57518.2	2.54919	-	-	-5.96624	8.51543
MSTRG.57675.2	1.34468	-	-	-2.53861	3.88329
MSTRG.57781.10	0.748679	-	-	-5.35389	6.10257
MSTRG.57802.2	-	6.9436	-6.26259	-	13.2062
MSTRG.57815.1	2.85847	-	-	-0.115984	2.97445
MSTRG.57844.2	4.35741	-	-	-1.12591	5.48332
MSTRG.57948.7	1.09858	-	-	-4.74743	5.84601
MSTRG.58216.1	2.21198	-	-	-0.0492736	2.26125
MSTRG.58218.1	0.910404	-	-	-6.28847	7.19887
MSTRG.58302.9	1.4006	-	-	-8.67882	10.0794
MSTRG.58334.3	0.426107	-	-	-4.58206	5.00817
MSTRG.58537.2	3.18416	-	-	-0.637999	3.82215
MSTRG.58804.3	0.0509608	-	-	-5.30359	5.35456
MSTRG.58830.16	0.153737	-	-	-8.77405	8.92779
MSTRG.58880.1	5.63317	-	-	-4.50221	10.1354
MSTRG.58929.11	0.234773	-	-	-5.57344	5.80821
MSTRG.58985.2	3.88467	-	-	-1.31513	5.1998
MSTRG.59010.1	-	4.97562	-4.21449	-	9.19012
MSTRG.59287.6	0.977544	-	-	-5.40569	6.38323
MSTRG.59459.6	5.17608	-	-	-0.652901	5.82898
MSTRG.59549.1	0.456746	-	-	-3.43724	3.89399
MSTRG.59613.15	8.68961	-	-	-4.79148	13.4811
MSTRG.59741.3	1.38295	-	-	-3.86221	5.24516
MSTRG.59809.5	4.87811	-	-	-0.905792	5.7839
MSTRG.59923.2	0.0477815	-	-	-4.30602	4.3538
MSTRG.60298.1	0.332292	-	-	-2.44266	2.77496
MSTRG.60468.2	2.32904	-	-	-1.58389	3.91293
MSTRG.60526.1	0.722871	-	-	-5.74578	6.46865
MSTRG.60749.9	1.79047	-	-	-4.6368	6.42727
MSTRG.60869.2	0.331301	-	-	-2.16324	2.49455
MSTRG.61247.13	1.15703	-	-	-4.86255	6.01958
MSTRG.61265.2	0.407409	-	-	-9.63975	10.0472
MSTRG.61650.12	1.64145	-	-	-6.54224	8.18368
MSTRG.61650.13	0.183242	-	-	-7.1596	7.34284
MSTRG.61650.9	1.36833	-	-	-6.97678	8.34511
MSTRG.61711.3	7.04467	-	-	-0.482409	7.52708
MSTRG.61968.2	1.03342	-	-	-5.08007	6.11349
MSTRG.62017.1	0.30725	-	-	-2.30537	2.61262
MSTRG.62076.5	0.225574	-	-	-3.72005	3.94562
MSTRG.62421.3	0.166478	-	-	-2.54825	2.71473
MSTRG.62424.2	0.280899	-	-	-2.23892	2.51982
MSTRG.62549.1	1.59462	-	-	-0.659119	2.25374
MSTRG.62671.4	5.13675	-	-	-2.84666	7.98341
MSTRG.62672.1	6.64061	-	-	-0.364665	7.00527
MSTRG.62756.1	0.320135	-	-	-4.72622	5.04636
MSTRG.62782.1	0.168344	-	-	-4.33716	4.5055
MSTRG.62861.3	1.2068	-	-	-6.98926	8.19606
MSTRG.63087.2	-	11.4285	-9.99762	-	21.4261
MSTRG.63599.5	1.2187	-	-	-7.44704	8.66574
MSTRG.64344.3	1.09745	-	-	-4.01991	5.11736
MSTRG.64346.4	6.57089	-	-	-1.02561	7.59649
MSTRG.64815.2	0.99798	-	-	-3.2766	4.27458
MSTRG.64834.1	0.416663	-	-	-4.03999	4.45665
MSTRG.65111.6	6.31337	-	-	-2.09777	8.41114
MSTRG.65130.5	4.16734	-	-	-1.67399	5.84133
MSTRG.65402.6	0.144039	-	-	-2.30604	2.45008
MSTRG.65511.3	-	7.76833	-3.87759	-	11.6459
MSTRG.65627.1	0.00513741	-	-	-2.58872	2.59386
MSTRG.65746.2	0.413829	-	-	-6.42551	6.83933
MSTRG.65760.4	10.335	-	-	-0.171399	10.5064
MSTRG.65908.9	0.755927	-	-	-3.26339	4.01932
MSTRG.65922.2	0.51957	-	-	-6.08416	6.60373
MSTRG.65971.3	0.538082	-	-	-3.5234	4.06148
MSTRG.66008.4	0.718444	-	-	-6.82066	7.53911
MSTRG.66044.1	0.383956	-	-	-9.11184	9.49579
MSTRG.66121.2	6.30032	-	-	-1.94686	8.24718
MSTRG.66336.1	5.48779	-	-	-0.130704	5.61849
MSTRG.66433.2	0.122577	-	-	-3.68964	3.81221
MSTRG.66481.1	0.638819	-	-	-6.4957	7.13452
MSTRG.66654.2	0.715227	-	-	-6.66375	7.37898
MSTRG.66702.4	0.322809	-	-	-2.31772	2.64053
MSTRG.66777.4	1.04727	-	-	-6.0631	7.11037
MSTRG.66840.1	1.404	-	-	-2.76825	4.17225
MSTRG.66897.7	0.605835	-	-	-4.07914	4.68498
MSTRG.66899.1	0.594494	-	-	-3.93173	4.52623
MSTRG.67210.2	3.19196	-	-	-0.0431772	3.23514
MSTRG.67238.2	1.78555	-	-	-6.88012	8.66567
MSTRG.67323.5	0.594605	-	-	-7.06154	7.65615
MSTRG.67775.3	7.80684	-	-	-0.359638	8.16647
MSTRG.67952.1	0.997181	-	-	-2.44711	3.4443
MSTRG.68338.1	3.94336	-	-	-0.632126	4.57549
MSTRG.68637.2	0.490477	-	-	-7.35562	7.8461
MSTRG.68813.1	0.0192543	-	-	-2.00692	2.02617
MSTRG.68846.1	0.77429	-	-	-5.58397	6.35826
MSTRG.68874.1	1.74037	-	-	-0.0153107	1.75568
MSTRG.69056.2	3.51955	-	-	-0.315698	3.83525
MSTRG.69205.5	9.24504	-	-	-0.0188046	9.26384
MSTRG.69205.6	8.30912	-	-	-0.41932	8.72844
MSTRG.69356.3	2.39403	-	-	-4.82755	7.22158
MSTRG.69433.2	3.09657	-	-	-0.462253	3.55882
MSTRG.70175.2	1.13615	-	-	-1.89583	3.03198
MSTRG.70285.4	0.42801	-	-	-6.5887	7.01671
MSTRG.70502.2	8.01749	-	-	-0.669858	8.68735
MSTRG.70717.1	4.30914	-	-	-3.50078	7.80991
MSTRG.70721.1	0.489796	-	-	-3.41537	3.90517
MSTRG.70916.1	0.167315	-	-	-2.51061	2.67792
MSTRG.71110.2	2.90823	-	-	-0.0674907	2.97572
MSTRG.71110.3	4.86998	-	-	-0.0101684	4.88014
MSTRG.71146.1	1.72469	-	-	-0.132104	1.85679
MSTRG.71298.3	0.872408	-	-	-3.6865	4.55891
MSTRG.7420.3	7.52746	-	-	-0.427637	7.9551
MSTRG.8275.1	2.16048	-	-	-0.452924	2.6134
MSTRG.8321.1	4.66362	-	-	-0.0439238	4.70754
MSTRG.8324.1	0.0407926	-	-	-2.79552	2.83631
MSTRG.9089.1	3.58582	-	-	-0.605855	4.19167
MSTRG.9156.1	0.359894	-	-	-6.94805	7.30794
MSTRG.9440.1	3.03793	-	-	-0.525225	3.56316
MSTRG.9787.1	3.4062	-	-	-2.39318	5.79938
MSTRG.10236.1	-	4.59817	-3.72501	-	8.32317
MSTRG.11008.3	-	3.91739	-7.08506	-	11.0025
MSTRG.11441.1	-	1.94369	-5.45018	-	7.39387
MSTRG.11444.1	-	0.0613433	-5.21622	-	5.27757
MSTRG.11574.1	-	0.233655	-4.30738	-	4.54103
MSTRG.12175.4	-	0.207776	-2.61957	-	2.82735
MSTRG.12348.1	-	0.0689187	-2.39752	-	2.46644
MSTRG.12901.2	-	1.14363	-5.05732	-	6.20096
MSTRG.14925.2	-	0.237263	-6.30584	-	6.5431
MSTRG.17610.4	-	3.33371	-4.72917	-	8.06288
MSTRG.18708.2	-	0.348545	-2.43266	-	2.78121
MSTRG.19970.1	-	1.80209	-4.40677	-	6.20886
MSTRG.20014.2	-	0.200716	-4.8675	-	5.06822
MSTRG.20554.2	-	1.14355	-7.9341	-	9.07765
MSTRG.20751.3	-	0.740633	-4.54361	-	5.28424
MSTRG.23043.3	-	0.0503679	-5.98703	-	6.0374
MSTRG.25828.11	-	0.547915	-5.87184	-	6.41976
MSTRG.25959.2	-	0.437947	-2.50628	-	2.94422
MSTRG.26097.1	-	0.827054	-2.00318	-	2.83023
MSTRG.26347.2	-	0.842917	-6.82671	-	7.66962
MSTRG.26977.2	-	0.71063	-5.13903	-	5.84966
MSTRG.27454.4	-	0.108185	-2.47651	-	2.58469
MSTRG.27687.1	-	1.07518	-4.06886	-	5.14404
MSTRG.28499.1	-	1.85593	-2.9499	-	4.80583
MSTRG.29179.1	-	0.405644	-3.82433	-	4.22997
MSTRG.29550.1	-	0.599352	-2.6586	-	3.25795
MSTRG.31574.1	-	0.0277474	-1.56299	-	1.59074
MSTRG.33312.3	-	0.909282	-5.92173	-	6.83101
MSTRG.34196.7	-	1.47898	-6.25921	-	7.73819
MSTRG.35077.1	-	0.127516	-3.56156	-	3.68908
MSTRG.35364.4	-	2.26318	-4.19665	-	6.45983
MSTRG.35784.22	-	0.870524	-4.02846	-	4.89898
MSTRG.36365.2	-	0.161972	-5.46392	-	5.62589
MSTRG.36897.1	-	0.353887	-3.94762	-	4.30151
MSTRG.39030.2	-	0.968484	-4.84596	-	5.81445
MSTRG.41419.2	-	1.4604	-4.83789	-	6.29828
MSTRG.4243.1	-	0.42995	-3.08081	-	3.51076
MSTRG.42899.4	-	1.15437	-4.57503	-	5.7294
MSTRG.43972.2	-	1.04525	-4.05276	-	5.09801
MSTRG.44060.1	-	0.535069	-1.88456	-	2.41963
MSTRG.45495.1	-	0.149472	-9.17726	-	9.32673
MSTRG.4628.1	-	1.01278	-3.68544	-	4.69822
MSTRG.46420.1	-	0.789247	-4.16009	-	4.94934
MSTRG.47963.1	-	0.711211	-5.59955	-	6.31076
MSTRG.47964.1	-	0.324415	-4.64177	-	4.96618
MSTRG.47993.2	-	0.039056	-6.08359	-	6.12264
MSTRG.48366.5	-	1.34243	-4.18895	-	5.53138
MSTRG.48429.1	-	0.0727545	-3.1159	-	3.18865
MSTRG.48615.4	-	1.71387	-4.53223	-	6.24609
MSTRG.48615.5	-	0.135096	-6.06882	-	6.20391
MSTRG.48667.2	-	0.0718822	-3.05275	-	3.12463
MSTRG.48667.5	-	0.88057	-4.78353	-	5.6641
MSTRG.48667.6	-	0.187941	-3.4655	-	3.65345
MSTRG.48667.7	-	0.0527774	-2.72148	-	2.77425
MSTRG.49663.2	-	0.166562	-5.67438	-	5.84094
MSTRG.50471.1	-	0.686481	-2.59367	-	3.28015
MSTRG.50471.4	-	1.81638	-3.76592	-	5.5823
MSTRG.50862.1	-	1.93436	-2.10365	-	4.03802
MSTRG.50884.1	-	0.499914	-8.44872	-	8.94863
MSTRG.50886.3	-	1.10348	-7.63178	-	8.73526
MSTRG.50886.4	-	0.400312	-7.74256	-	8.14287
MSTRG.51789.1	-	0.22439	-3.19883	-	3.42322
MSTRG.52273.2	-	4.6658	-2.17565	-	6.84145
MSTRG.52999.1	-	0.167391	-5.01952	-	5.18691
MSTRG.53079.5	-	0.021128	-5.42175	-	5.44288
MSTRG.53331.11	-	1.14149	-7.57308	-	8.71457
MSTRG.54909.1	-	0.185259	-2.98401	-	3.16927
MSTRG.54933.5	-	2.93148	-4.0052	-	6.93668
MSTRG.55388.2	-	1.85317	-5.66872	-	7.52189
MSTRG.56069.3	-	0.339295	-6.84471	-	7.18401
MSTRG.57052.1	-	1.41202	-2.17167	-	3.58368
MSTRG.57408.3	-	1.13594	-6.20659	-	7.34254
MSTRG.57531.1	-	0.154495	-2.42284	-	2.57733
MSTRG.57577.2	-	0.202735	-5.64846	-	5.85119
MSTRG.57877.3	-	1.74293	-4.80777	-	6.5507
MSTRG.58078.2	-	3.4921	-5.99859	-	9.49069
MSTRG.58588.1	-	0.0598006	-3.32976	-	3.38956
MSTRG.59855.2	-	2.11035	-4.23023	-	6.34058
MSTRG.60302.20	-	4.79148	-4.67826	-	9.46974
MSTRG.61273.8	-	0.84023	-4.35757	-	5.1978
MSTRG.61346.4	-	4.08052	-4.26432	-	8.34484
MSTRG.64994.3	-	0.581839	-7.03977	-	7.6216
MSTRG.65101.4	-	0.85014	-4.34703	-	5.19717
MSTRG.66320.2	-	1.10673	-5.6564	-	6.76312
MSTRG.67180.3	-	1.09717	-3.99713	-	5.0943
MSTRG.67252.3	-	1.78136	-4.85957	-	6.64092
MSTRG.68164.3	-	1.12715	-5.05723	-	6.18438
MSTRG.68414.2	-	3.29397	-4.84095	-	8.13492
MSTRG.69196.1	-	1.64951	-5.61031	-	7.25982
MSTRG.69565.4	-	1.14663	-7.23704	-	8.38367
MSTRG.69721.1	-	0.177894	-3.49238	-	3.67027
MSTRG.70013.1	-	0.544045	-5.82042	-	6.36447
MSTRG.71179.3	-	0.534092	-3.64501	-	4.1791
MSTRG.71404.3	-	0.179039	-4.95675	-	5.13579
MSTRG.8372.1	-	0.186304	-2.39554	-	2.58184
MSTRG.8614.1	-	0.0614389	-6.0536	-	6.11504
MSTRG.9904.1	-	1.24969	-4.92752	-	6.17721
MSTRG.10064.1	-	4.25124	-0.152806	-	4.40404
MSTRG.10082.3	-	5.81461	-1.00032	-	6.81493
MSTRG.10748.1	-	2.148	-0.23967	-	2.38767
MSTRG.11153.2	-	3.74292	-1.04105	-	4.78398
MSTRG.11544.2	-	11.3104	-1.04944	-	12.3599
MSTRG.11568.1	-	6.52221	-0.531212	-	7.05342
MSTRG.11980.2	-	6.87285	-1.51163	-	8.38449
MSTRG.12123.7	-	5.09899	-1.65483	-	6.75382
MSTRG.12246.1	-	5.11288	-2.24342	-	7.3563
MSTRG.12862.2	-	5.56394	-1.17906	-	6.743
MSTRG.13006.2	-	4.88729	-1.07321	-	5.96049
MSTRG.13117.1	-	4.03547	-0.791773	-	4.82724
MSTRG.13332.1	-	3.98317	-0.525094	-	4.50827
MSTRG.13333.1	-	5.59391	-0.792623	-	6.38653
MSTRG.13412.1	-	3.99813	-0.42189	-	4.42002
MSTRG.13658.1	-	4.85371	-0.78842	-	5.64213
MSTRG.13758.1	-	2.64519	-0.213201	-	2.85839
MSTRG.14016.4	-	4.82994	-0.242533	-	5.07248
MSTRG.14141.1	-	8.55435	-1.04784	-	9.60219
MSTRG.14560.2	-	4.12355	-0.419803	-	4.54335
MSTRG.14578.2	-	6.03512	-0.674075	-	6.70919
MSTRG.14687.1	-	4.19459	-0.0162289	-	4.21081
MSTRG.15330.2	-	5.8793	-1.02511	-	6.90441
MSTRG.15386.1	-	7.7492	-0.719532	-	8.46873
MSTRG.15603.2	-	8.00247	-0.499505	-	8.50198
MSTRG.15854.1	-	5.36248	-1.13012	-	6.4926
MSTRG.15931.1	-	1.99925	-1.32397	-	3.32321
MSTRG.15974.1	-	2.37125	-0.603636	-	2.97488
MSTRG.16289.1	-	5.16281	-0.670298	-	5.83311
MSTRG.16445.1	-	3.23359	-0.367679	-	3.60127
MSTRG.16553.3	-	4.98289	-0.10413	-	5.08702
MSTRG.166.1	-	4.87366	-0.500647	-	5.37431
MSTRG.16712.3	-	5.63557	-0.579043	-	6.21461
MSTRG.16712.5	-	4.38151	-0.244451	-	4.62596
MSTRG.16999.2	-	5.21155	-0.121673	-	5.33322
MSTRG.17214.2	-	11.2608	-0.180056	-	11.4409
MSTRG.17220.5	-	6.79532	-0.361068	-	7.15639
MSTRG.17220.6	-	9.26925	-0.0871523	-	9.3564
MSTRG.17338.3	-	6.35074	-1.04686	-	7.3976
MSTRG.18275.2	-	5.14274	-1.53577	-	6.67851
MSTRG.19742.1	-	2.15799	-0.497008	-	2.655
MSTRG.19910.1	-	6.72076	-0.60337	-	7.32413
MSTRG.20197.1	-	6.65024	-0.380335	-	7.03058
MSTRG.20794.1	-	2.41009	-0.400442	-	2.81053
MSTRG.21067.1	-	4.17076	-0.409559	-	4.58032
MSTRG.21400.1	-	6.96152	-0.309023	-	7.27054
MSTRG.21465.2	-	5.758	-0.993766	-	6.75176
MSTRG.21580.1	-	7.67554	-0.00964	-	7.68518
MSTRG.21612.4	-	5.28516	-0.825678	-	6.11084
MSTRG.21686.7	-	4.13823	-0.2394	-	4.37763
MSTRG.21772.2	-	5.18376	-0.792844	-	5.9766
MSTRG.21822.1	-	3.29521	-0.398623	-	3.69384
MSTRG.21843.2	-	7.75974	-0.775678	-	8.53542
MSTRG.21935.4	-	5.2137	-2.20197	-	7.41567
MSTRG.22240.2	-	4.87559	-0.242289	-	5.11787
MSTRG.22351.7	-	7.83698	-0.487009	-	8.32399
MSTRG.22492.2	-	4.13527	-1.24563	-	5.3809
MSTRG.22678.1	-	8.0232	-0.425938	-	8.44914
MSTRG.22760.3	-	4.84278	-1.50517	-	6.34795
MSTRG.22873.2	-	5.22741	-0.425805	-	5.65322
MSTRG.23055.1	-	2.7108	-0.150218	-	2.86102
MSTRG.23382.2	-	5.29483	-0.224786	-	5.51961
MSTRG.23596.4	-	6.45108	-1.04861	-	7.49968
MSTRG.23712.1	-	9.04762	-1.02713	-	10.0747
MSTRG.23712.2	-	6.91073	-0.920714	-	7.83144
MSTRG.23832.2	-	5.78938	-1.83634	-	7.62572
MSTRG.24003.5	-	6.45719	-1.26531	-	7.7225
MSTRG.24082.4	-	7.80282	-0.345999	-	8.14882
MSTRG.24140.1	-	5.27219	-0.464234	-	5.73642
MSTRG.24387.1	-	1.85295	-0.0458045	-	1.89876
MSTRG.2500.1	-	4.43688	-1.40843	-	5.84531
MSTRG.25483.2	-	8.47526	-1.83347	-	10.3087
MSTRG.25490.1	-	5.5963	-0.049412	-	5.64571
MSTRG.25783.6	-	3.15816	-0.0971247	-	3.25528
MSTRG.26553.1	-	3.68899	-1.48271	-	5.17169
MSTRG.26618.1	-	5.48194	-0.16245	-	5.64439
MSTRG.26815.2	-	3.06412	-0.536343	-	3.60046
MSTRG.26987.1	-	3.77146	-1.08488	-	4.85634
MSTRG.26987.2	-	5.15958	-3.40475	-	8.56433
MSTRG.27225.2	-	9.00995	-1.74294	-	10.7529
MSTRG.27278.1	-	5.21787	-1.878	-	7.09587
MSTRG.27441.1	-	2.7447	-0.254381	-	2.99908
MSTRG.27602.2	-	5.87351	-0.673854	-	6.54737
MSTRG.2771.1	-	6.29018	-0.998078	-	7.28826
MSTRG.2817.1	-	5.38286	-0.0331278	-	5.41599
MSTRG.2824.1	-	4.86309	-0.0478843	-	4.91098
MSTRG.29142.1	-	3.66477	-0.448831	-	4.1136
MSTRG.30658.2	-	9.85844	-0.360027	-	10.2185
MSTRG.30933.1	-	5.01849	-0.204102	-	5.2226
MSTRG.31070.2	-	5.78147	-0.0245651	-	5.80603
MSTRG.31141.1	-	2.84388	-0.653591	-	3.49747
MSTRG.31380.2	-	6.48729	-0.349391	-	6.83668
MSTRG.31464.2	-	3.56412	-0.984979	-	4.5491
MSTRG.31595.12	-	7.38858	-0.611701	-	8.00028
MSTRG.32137.3	-	7.85944	-1.04622	-	8.90565
MSTRG.32345.2	-	3.74663	-1.54642	-	5.29305
MSTRG.32441.2	-	6.17607	-2.29641	-	8.47249
MSTRG.3277.1	-	4.55597	-1.1732	-	5.72917
MSTRG.33088.2	-	8.32222	-1.10349	-	9.42571
MSTRG.33320.2	-	6.5932	-1.53019	-	8.12339
MSTRG.33489.3	-	4.67608	-1.47136	-	6.14745
MSTRG.33536.1	-	3.44373	-0.786392	-	4.23012
MSTRG.33556.1	-	4.13945	-0.501353	-	4.64081
MSTRG.33556.3	-	5.08232	-1.03294	-	6.11526
MSTRG.33583.1	-	4.06611	-1.12398	-	5.1901
MSTRG.33791.1	-	5.7894	-0.331508	-	6.12091
MSTRG.33911.3	-	7.51919	-1.02293	-	8.54211
MSTRG.33911.4	-	5.8075	-1.18788	-	6.99538
MSTRG.33994.2	-	7.83388	-0.169802	-	8.00368
MSTRG.35095.1	-	9.00275	-0.236617	-	9.23937
MSTRG.35140.1	-	5.59993	-0.0742736	-	5.6742
MSTRG.35356.1	-	7.80438	-0.661255	-	8.46563
MSTRG.35364.3	-	3.47377	-2.53791	-	6.01168
MSTRG.3577.1	-	6.07349	-1.01796	-	7.09145
MSTRG.35784.34	-	5.85516	-0.515103	-	6.37026
MSTRG.35811.1	-	5.13717	-0.996012	-	6.13318
MSTRG.35866.1	-	5.191	-0.350353	-	5.54135
MSTRG.3596.1	-	2.91971	-0.11823	-	3.03794
MSTRG.36673.2	-	6.59574	-0.888338	-	7.48408
MSTRG.37024.1	-	4.67855	-0.664117	-	5.34267
MSTRG.3720.1	-	7.2714	-1.47325	-	8.74465
MSTRG.37345.6	-	6.02825	-0.648086	-	6.67634
MSTRG.37371.1	-	7.46674	-1.03069	-	8.49743
MSTRG.37493.3	-	7.41871	-0.274544	-	7.69326
MSTRG.37622.2	-	5.93055	-0.205706	-	6.13625
MSTRG.37688.1	-	3.71544	-0.710752	-	4.42619
MSTRG.37750.1	-	2.91763	-0.251542	-	3.16917
MSTRG.37901.1	-	3.16079	-0.189925	-	3.35071
MSTRG.38049.1	-	6.02373	-0.88851	-	6.91224
MSTRG.38176.1	-	8.38701	-0.328033	-	8.71504
MSTRG.38188.4	-	6.27255	-1.1021	-	7.37465
MSTRG.38367.1	-	10.2423	-0.0620929	-	10.3044
MSTRG.38438.1	-	6.25204	-0.869807	-	7.12185
MSTRG.38750.1	-	6.16354	-0.495259	-	6.6588
MSTRG.39865.1	-	3.45414	-0.319659	-	3.7738
MSTRG.40065.1	-	8.90748	-0.158247	-	9.06573
MSTRG.40065.2	-	8.68732	-0.714141	-	9.40146
MSTRG.40285.3	-	7.47097	-0.356032	-	7.827
MSTRG.40340.1	-	6.48623	-2.1143	-	8.60053
MSTRG.41062.1	-	5.87791	-0.850567	-	6.72848
MSTRG.41317.1	-	2.89394	-0.0812864	-	2.97522
MSTRG.41406.1	-	7.15602	-0.585971	-	7.74199
MSTRG.4165.2	-	3.56831	-0.919065	-	4.48737
MSTRG.41767.1	-	4.87205	-0.235172	-	5.10722
MSTRG.41858.1	-	5.14324	-0.438741	-	5.58198
MSTRG.41941.4	-	5.40394	-1.83682	-	7.24076
MSTRG.42117.1	-	5.29776	-0.710033	-	6.00779
MSTRG.42218.2	-	4.87953	-0.82916	-	5.70869
MSTRG.42392.1	-	4.88102	-0.815847	-	5.69687
MSTRG.4244.1	-	5.45334	-1.20213	-	6.65548
MSTRG.42501.1	-	6.7313	-0.425342	-	7.15665
MSTRG.42782.1	-	3.27912	-1.29742	-	4.57654
MSTRG.42818.1	-	6.63286	-0.41085	-	7.04371
MSTRG.4282.1	-	4.13298	-1.66708	-	5.80006
MSTRG.43020.3	-	4.62805	-0.851297	-	5.47935
MSTRG.43912.1	-	3.34809	-0.102485	-	3.45058
MSTRG.43912.4	-	1.51282	-0.965789	-	2.47861
MSTRG.4395.14	-	8.81702	-0.043142	-	8.86016
MSTRG.4395.4	-	7.73965	-0.12975	-	7.8694
MSTRG.44060.5	-	6.42739	-0.545935	-	6.97332
MSTRG.44762.6	-	3.25472	-1.2955	-	4.55022
MSTRG.44762.7	-	5.77626	-0.913244	-	6.68951
MSTRG.44863.1	-	3.96239	-0.81305	-	4.77544
MSTRG.44900.1	-	3.94917	-0.837548	-	4.78672
MSTRG.45215.1	-	8.51774	-0.321382	-	8.83912
MSTRG.45863.1	-	2.19303	-0.628856	-	2.82189
MSTRG.45896.1	-	2.75585	-0.0890256	-	2.84487
MSTRG.46463.2	-	12.5649	-1.04793	-	13.6128
MSTRG.46471.2	-	5.31668	-0.680409	-	5.99709
MSTRG.47143.2	-	3.92506	-2.10195	-	6.02701
MSTRG.47419.3	-	5.04098	-0.248503	-	5.28948
MSTRG.47485.2	-	6.83766	-0.650168	-	7.48782
MSTRG.47794.1	-	3.19398	-1.20522	-	4.3992
MSTRG.47834.1	-	6.7946	-0.147998	-	6.9426
MSTRG.47878.4	-	4.09721	-3.26674	-	7.36394
MSTRG.47879.8	-	7.4713	-0.964922	-	8.43622
MSTRG.48056.6	-	3.8975	-0.446451	-	4.34395
MSTRG.48068.2	-	3.89681	-0.388548	-	4.28536
MSTRG.48103.2	-	8.96451	-0.283793	-	9.2483
MSTRG.48155.1	-	5.45568	-0.259524	-	5.71521
MSTRG.48242.2	-	7.10046	-0.2779	-	7.37836
MSTRG.48252.2	-	3.95335	-0.937472	-	4.89082
MSTRG.48284.2	-	6.56251	-0.325537	-	6.88804
MSTRG.48331.2	-	4.16849	-1.70658	-	5.87508
MSTRG.48332.3	-	4.09621	-1.02698	-	5.1232
MSTRG.48336.8	-	2.37881	-0.145499	-	2.52431
MSTRG.48491.5	-	4.36758	-0.207623	-	4.57521
MSTRG.48497.2	-	4.03501	-0.670018	-	4.70503
MSTRG.48615.7	-	5.44309	-1.42751	-	6.8706
MSTRG.48619.2	-	10.5756	-0.500857	-	11.0764
MSTRG.48739.2	-	3.743	-1.1588	-	4.90181
MSTRG.48739.8	-	8.26322	-1.06617	-	9.32938
MSTRG.48855.15	-	5.47519	-0.609035	-	6.08423
MSTRG.48855.2	-	3.07434	-0.236497	-	3.31084
MSTRG.48878.3	-	5.55828	-1.02471	-	6.58298
MSTRG.48929.2	-	7.4229	-1.0318	-	8.45469
MSTRG.48945.1	-	7.70327	-0.00211506	-	7.70539
MSTRG.49036.5	-	9.1444	-0.690346	-	9.83475
MSTRG.49381.2	-	8.29389	-0.384123	-	8.67802
MSTRG.49641.3	-	8.8634	-0.345367	-	9.20876
MSTRG.49803.1	-	2.18858	-1.05927	-	3.24786
MSTRG.49890.30	-	3.61338	-0.030014	-	3.6434
MSTRG.49890.31	-	6.56756	-0.218632	-	6.7862
MSTRG.49957.1	-	3.51242	-0.0175398	-	3.52996
MSTRG.49967.6	-	4.99042	-0.0169727	-	5.00739
MSTRG.50117.4	-	4.73134	-0.0761073	-	4.80745
MSTRG.50248.2	-	9.21256	-1.085	-	10.2976
MSTRG.50483.3	-	4.0575	-2.21596	-	6.27347
MSTRG.50596.3	-	5.55211	-0.877392	-	6.42951
MSTRG.50907.2	-	5.55303	-0.406083	-	5.95912
MSTRG.50969.1	-	2.61297	-1.11896	-	3.73194
MSTRG.50975.11	-	3.42468	-1.45497	-	4.87965
MSTRG.51060.3	-	3.53692	-0.860389	-	4.39731
MSTRG.51464.1	-	9.35355	-0.188553	-	9.54211
MSTRG.51818.7	-	3.60768	-0.294386	-	3.90207
MSTRG.52187.1	-	4.08008	-0.931293	-	5.01137
MSTRG.52504.4	-	6.59486	-2.00818	-	8.60304
MSTRG.52555.1	-	2.10036	-0.997989	-	3.09835
MSTRG.52692.3	-	2.05757	-0.0208021	-	2.07837
MSTRG.52702.3	-	7.58782	-0.485217	-	8.07303
MSTRG.52716.8	-	4.10735	-0.95567	-	5.06302
MSTRG.52805.1	-	5.4743	-0.0891705	-	5.56347
MSTRG.52853.1	-	4.85734	-0.332195	-	5.18953
MSTRG.53030.2	-	9.56791	-0.788217	-	10.3561
MSTRG.53147.3	-	4.87857	-1.09986	-	5.97843
MSTRG.53241.1	-	2.56727	-0.278077	-	2.84535
MSTRG.53325.1	-	9.00721	-0.390849	-	9.39806
MSTRG.53460.1	-	4.37412	-0.117714	-	4.49183
MSTRG.53461.3	-	5.49458	-0.487685	-	5.98226
MSTRG.53659.2	-	4.71328	-0.0599687	-	4.77325
MSTRG.53787.11	-	6.24906	-2.21397	-	8.46303
MSTRG.53794.3	-	5.63243	-1.85334	-	7.48577
MSTRG.53919.1	-	7.0821	-0.140286	-	7.22238
MSTRG.53923.1	-	7.39796	-1.25751	-	8.65546
MSTRG.53923.2	-	6.90377	-0.468349	-	7.37212
MSTRG.53926.2	-	7.95688	-0.79476	-	8.75164
MSTRG.53926.5	-	7.78315	-0.631782	-	8.41493
MSTRG.54037.3	-	4.3672	-3.14275	-	7.50995
MSTRG.54075.1	-	6.82578	-0.71218	-	7.53796
MSTRG.54138.4	-	4.89272	-0.797819	-	5.69054
MSTRG.5428.1	-	6.14805	-1.08135	-	7.2294
MSTRG.54297.1	-	5.75042	-0.620622	-	6.37105
MSTRG.54451.2	-	7.6902	-1.10283	-	8.79303
MSTRG.54460.1	-	4.9274	-2.13258	-	7.05998
MSTRG.54460.2	-	7.23802	-2.04437	-	9.28239
MSTRG.54688.2	-	5.50793	-1.04804	-	6.55597
MSTRG.54781.3	-	6.26308	-1.3802	-	7.64327
MSTRG.54814.1	-	4.44429	-0.150969	-	4.59526
MSTRG.54985.2	-	2.0438	-1.37945	-	3.42326
MSTRG.5505.1	-	2.587	-1.50572	-	4.09272
MSTRG.55294.1	-	2.32196	-0.0346948	-	2.35665
MSTRG.55386.3	-	3.91858	-1.40594	-	5.32452
MSTRG.55403.13	-	7.44938	-0.757721	-	8.2071
MSTRG.55410.3	-	3.8886	-0.646562	-	4.53516
MSTRG.55892.28	-	7.48513	-0.118712	-	7.60384
MSTRG.55908.1	-	4.04306	-0.273034	-	4.31609
MSTRG.56291.1	-	11.4256	-0.583528	-	12.0091
MSTRG.56418.4	-	3.23914	-0.0553961	-	3.29454
MSTRG.56465.13	-	3.5371	-0.214605	-	3.75171
MSTRG.57182.3	-	7.2841	-0.598773	-	7.88287
MSTRG.57186.2	-	4.03882	-0.717184	-	4.756
MSTRG.57242.2	-	6.64632	-0.591394	-	7.23772
MSTRG.57478.2	-	7.88647	-0.284048	-	8.17052
MSTRG.57737.8	-	3.80618	-1.00341	-	4.80959
MSTRG.57770.2	-	4.21061	-1.31014	-	5.52075
MSTRG.57853.1	-	5.21552	-0.363683	-	5.57921
MSTRG.57859.1	-	2.93267	-0.437916	-	3.37059
MSTRG.58043.2	-	5.03356	-0.127026	-	5.16058
MSTRG.5813.1	-	5.33569	-0.716468	-	6.05216
MSTRG.58255.2	-	2.3895	-0.0660011	-	2.4555
MSTRG.58260.1	-	3.61841	-0.615618	-	4.23403
MSTRG.58364.3	-	10.2164	-0.489719	-	10.7061
MSTRG.58706.1	-	4.94295	-0.506638	-	5.44959
MSTRG.58804.23	-	6.52116	-1.25749	-	7.77864
MSTRG.58830.3	-	7.9328	-0.580561	-	8.51336
MSTRG.58840.1	-	4.6101	-0.290127	-	4.90022
MSTRG.58870.3	-	3.28036	-0.543518	-	3.82388
MSTRG.58922.4	-	5.89758	-0.820933	-	6.71851
MSTRG.59010.3	-	8.88163	-1.02501	-	9.90664
MSTRG.59077.9	-	5.00028	-1.02864	-	6.02892
MSTRG.59083.2	-	2.24988	-0.701213	-	2.9511
MSTRG.59147.1	-	5.30313	-2.16954	-	7.47267
MSTRG.59609.4	-	2.70444	-0.181934	-	2.88637
MSTRG.59613.2	-	7.79762	-1.24471	-	9.04233
MSTRG.59613.4	-	8.25288	-1.25358	-	9.50645
MSTRG.59681.1	-	5.89744	-0.361365	-	6.2588
MSTRG.59743.2	-	2.45346	-0.454878	-	2.90834
MSTRG.59745.1	-	5.99127	-1.67434	-	7.66561
MSTRG.60080.1	-	4.30576	-0.162603	-	4.46836
MSTRG.60133.8	-	5.34738	-1.6644	-	7.01178
MSTRG.60195.1	-	3.97175	-0.0986824	-	4.07044
MSTRG.60302.22	-	5.20039	-0.536606	-	5.73699
MSTRG.60713.1	-	5.67477	-0.327326	-	6.0021
MSTRG.60804.1	-	4.39222	-0.22121	-	4.61343
MSTRG.60810.13	-	5.75582	-1.01325	-	6.76908
MSTRG.60861.1	-	6.29146	-0.304241	-	6.59571
MSTRG.60944.1	-	3.2029	-0.356162	-	3.55906
MSTRG.61247.14	-	7.61009	-1.55585	-	9.16594
MSTRG.61381.1	-	2.83845	-1.24673	-	4.08517
MSTRG.61470.2	-	8.85632	-1.82574	-	10.6821
MSTRG.61553.2	-	7.2291	-0.161595	-	7.39069
MSTRG.61639.2	-	6.83273	-1.04325	-	7.87598
MSTRG.61808.4	-	5.61848	-2.73238	-	8.35087
MSTRG.62090.1	-	4.25212	-0.210399	-	4.46252
MSTRG.62232.3	-	7.85882	-0.00394783	-	7.86277
MSTRG.62559.6	-	3.00929	-0.919843	-	3.92914
MSTRG.62637.3	-	6.36939	-0.939037	-	7.30843
MSTRG.62659.2	-	5.33875	-0.629481	-	5.96823
MSTRG.62691.2	-	3.2947	-1.07173	-	4.36643
MSTRG.62753.2	-	1.93575	-0.258459	-	2.19421
MSTRG.62930.1	-	3.74606	-0.122315	-	3.86837
MSTRG.62932.6	-	5.11718	-1.03069	-	6.14787
MSTRG.62932.7	-	6.81649	-3.05632	-	9.87281
MSTRG.62972.1	-	2.93634	-0.318386	-	3.25472
MSTRG.63092.1	-	3.73141	-0.109729	-	3.84114
MSTRG.63211.10	-	5.31441	-0.875285	-	6.1897
MSTRG.63595.1	-	2.45021	-0.555949	-	3.00616
MSTRG.63634.1	-	6.17593	-0.911164	-	7.08709
MSTRG.63685.2	-	6.29732	-1.04609	-	7.3434
MSTRG.63717.1	-	4.33045	-0.288666	-	4.61912
MSTRG.63852.1	-	3.98895	-0.692272	-	4.68123
MSTRG.64035.1	-	2.74783	-0.604736	-	3.35257
MSTRG.64037.1	-	3.43892	-0.652283	-	4.0912
MSTRG.64113.1	-	2.27459	-1.53292	-	3.80751
MSTRG.64332.5	-	6.09029	-0.527168	-	6.61746
MSTRG.64332.6	-	5.36859	-0.0527674	-	5.42136
MSTRG.64808.3	-	8.30719	-1.02407	-	9.33125
MSTRG.64860.2	-	5.04162	-2.00519	-	7.04681
MSTRG.6488.1	-	4.61674	-0.863125	-	5.47986
MSTRG.64926.2	-	7.19536	-0.991601	-	8.18697
MSTRG.64926.3	-	6.28154	-0.503137	-	6.78467
MSTRG.64989.1	-	3.58698	-1.95407	-	5.54105
MSTRG.65045.10	-	2.22862	-0.985617	-	3.21423
MSTRG.65073.4	-	8.95936	-1.25611	-	10.2155
MSTRG.65111.3	-	3.9202	-0.115119	-	4.03532
MSTRG.65356.1	-	4.0033	-0.720169	-	4.72347
MSTRG.65669.14	-	7.67572	-0.254748	-	7.93047
MSTRG.65669.7	-	3.04727	-0.265233	-	3.31251
MSTRG.65721.2	-	7.37438	-1.00714	-	8.38152
MSTRG.65908.10	-	8.46908	-1.50602	-	9.9751
MSTRG.65908.12	-	5.59367	-0.713816	-	6.30749
MSTRG.6613.1	-	4.91127	-1.42987	-	6.34114
MSTRG.66269.4	-	5.76452	-0.389382	-	6.1539
MSTRG.66454.2	-	6.93119	-1.0413	-	7.97249
MSTRG.66557.2	-	3.49602	-0.192932	-	3.68895
MSTRG.66790.1	-	7.30672	-0.656861	-	7.96358
MSTRG.66850.4	-	8.77751	-0.154709	-	8.93222
MSTRG.66852.2	-	5.24178	-1.08009	-	6.32186
MSTRG.66978.1	-	4.77992	-0.566146	-	5.34607
MSTRG.67047.2	-	6.90488	-1.0185	-	7.92338
MSTRG.67180.8	-	7.98632	-2.12376	-	10.1101
MSTRG.67252.4	-	4.97724	-1.81776	-	6.795
MSTRG.67295.2	-	6.0669	-0.40563	-	6.47253
MSTRG.67323.1	-	4.74408	-0.104956	-	4.84904
MSTRG.67413.2	-	6.85423	-0.0870962	-	6.94133
MSTRG.67679.1	-	4.51551	-2.75517	-	7.27068
MSTRG.67982.1	-	4.24372	-0.34444	-	4.58816
MSTRG.68302.5	-	6.17127	-0.0299846	-	6.20125
MSTRG.68395.1	-	4.33291	-0.961516	-	5.29443
MSTRG.6840.1	-	7.81296	-0.563013	-	8.37598
MSTRG.68434.1	-	2.23577	-1.11846	-	3.35423
MSTRG.68460.2	-	5.59819	-1.27116	-	6.86935
MSTRG.68627.2	-	5.94461	-0.548071	-	6.49268
MSTRG.68816.2	-	7.87501	-0.476798	-	8.35181
MSTRG.68943.2	-	4.01362	-0.399168	-	4.41279
MSTRG.69030.4	-	8.20632	-0.0513908	-	8.25771
MSTRG.69056.6	-	2.44493	-0.368843	-	2.81377
MSTRG.69090.4	-	6.10091	-0.617506	-	6.71842
MSTRG.69213.1	-	5.31587	-1.3164	-	6.63228
MSTRG.69265.2	-	5.07473	-1.00365	-	6.07839
MSTRG.69577.1	-	6.33632	-0.655201	-	6.99152
MSTRG.69581.3	-	7.2736	-0.1017	-	7.3753
MSTRG.69607.1	-	7.17211	-0.393583	-	7.5657
MSTRG.69693.1	-	5.52161	-0.196777	-	5.71838
MSTRG.6982.1	-	6.71329	-0.110142	-	6.82343
MSTRG.70065.1	-	4.48227	-1.63215	-	6.11442
MSTRG.70204.3	-	6.25887	-1.02576	-	7.28463
MSTRG.70339.2	-	3.69649	-0.546828	-	4.24332
MSTRG.70450.2	-	8.63283	-0.318269	-	8.9511
MSTRG.70647.1	-	2.31256	-1.74652	-	4.05907
MSTRG.70647.4	-	6.88646	-0.916401	-	7.80286
MSTRG.71055.1	-	2.38195	-1.29505	-	3.677
MSTRG.71176.1	-	3.22358	-0.261747	-	3.48533
MSTRG.7175.1	-	2.93953	-0.178291	-	3.11782
MSTRG.740.1	-	5.51467	-1.52264	-	7.03731
MSTRG.7435.1	-	3.7576	-0.507639	-	4.26524
MSTRG.7507.1	-	2.01327	-1.89703	-	3.9103
MSTRG.7623.1	-	5.9143	-0.394571	-	6.30887
MSTRG.7915.1	-	4.0526	-0.264663	-	4.31726
MSTRG.8365.1	-	3.99676	-0.448013	-	4.44478
MSTRG.881.1	-	2.7691	-0.130671	-	2.89977
MSTRG.891.1	-	1.75639	-0.763336	-	2.51973
MSTRG.8977.1	-	5.01606	-0.706256	-	5.72232
MSTRG.9011.3	-	2.93597	-0.303046	-	3.23902
MSTRG.9413.2	-	6.68951	-0.468259	-	7.15777

[truncated: 9 more sheets: Table S11, Table S12, Table S13, Table S14, Table S15, Table S16, Table S17, Table S18, Table S19]
